# Supplementary material for: Comparative transcriptome analysis reveals candidate gene for flowering time QTL HvHeading in barley
Source: BMC Plant Biol. 2025 Jun 20;25:782. doi: 10.1186/s12870-025-06598-4 (PMC12180222; doi:10.1186/s12870-025-06598-4)
Supplement: Supplementary file 1 — Supplementary Material 1: Table S1. The list of SNP markers in the HvHeading QTL interval according to barley 9k iSelect array, and the corresponding positions in reference genomes Morex IBSC v2 and Morex v3. Table S2. Primers description for genotyping of Ppd-H1, Vrn-H1 and Vrn-H3 in parental lines of spring barley MAGIC population. Table S3. Genotyping of Ppd-H1 locus using SNP markers for founders of spring barley MAGIC population and spring barley MAGIC DH lines 1–4 and 1–20. Table S4. Genotyping of Vrn-H1 locus using SNP markers for founders of spring barley MAGIC population and spring barley MAGIC DH lines 1–4 and 1–20. Table S5. Genotyping of Vrn-H3 locus using SNP markers for founders of spring barley MAGIC population and spring barley MAGIC DH lines 1–4 and 1–20. Table S6. Parental haplotype blocks for loci harboring HvHeading interval, Ppd-H1, Vrn-H1 and Vrn-H3 genes in spring barley MAGIC DH lines 1–4 and 1–20, and the allele corresponding to each gene. Table S7. Transcription expression in HvHeading QTL interval in apex tissue based on alignment of RNA-seq data to Morex IBSC v2 reference genome, and normalized using RPKM approach for DH lines 1–4 and 1–20 in three time-points; 11, 19, and 33 days after germination. Table S8. Transcription expression in HvHeading QTL interval in leaf tissue based on alignment of RNA-seq data to Morex IBSC v2 reference genome, and normalized using RPKM approach for DH lines 1–4 and 1–20 in three time-points 11, 19, and 33 days after germination. Table S9. Differentially expressed genes in the HvHeading interval (1 H chromosome) based on Morex IBSC v2 reference genome comparing barley MAGIC DH-line 1–20 to DH-line 1–4 for three time-points 11, 19, and 33 days after sowing (DAS). Table S10. Overview of the SNPs and InDels found in the expressed transcripts within the HvHeading interval (1 H chromosome) in barley MAGIC DH-line 1–20 to DH-line 1–4 including all tissues and time-points. Table S11. Differential gene expression a [file 12870_2025_6598_MOESM1_ESM.xlsx]

## Sheet: Metadata
Comparative transcriptome analysis reveals candidate gene for flowering time QTL HvHeading in barley
Nazanin P. Afsharyan1,2,*, Jens Léon1, Ali Ahmad Naz1,3, Agim Ballvora1,*
1 Institute for Crop Science and Resource Conservation, Chair of Plant Breeding, University of Bonn, 53115 Bonn, Germany
2 Leibniz Centre for Agricultural Landscape Research (ZALF), 15374 Müncheberg, German
3 Faculty of Agriculture and Landscape Architecture, Plant Breeding University of Osnabrück, 49076 Osnabrück, Germany
* Corresponding authors:
Email addresses: Nazanin.PesaranAfsharyan@zalf.de (Nazanin P. Afsharyan), ballvora@uni-bonn.de (Agim Ballvora)
Supplemental Material:
Table S1. The list of SNP markers in the HvHeading QTL interval according to barley 9k iSelect array, and the corresponding positions in reference genomes Morex IBSC v2 and Morex v3.
Table S2. Primers description for genotyping of Ppd-H1, Vrn-H1 and Vrn-H3 in parental lines of spring barley MAGIC population.
Table S3. Genotyping of Ppd-H1 locus using SNP markers for founders of spring barley MAGIC population and spring barley MAGIC DH lines 1-4 and 1-20.
Table S4. Genotyping of Vrn-H1 locus using SNP markers for founders of spring barley MAGIC population and spring barley MAGIC DH lines 1-4 and 1-20.
Table S5. Genotyping of Vrn-H3 locus using SNP markers for founders of spring barley MAGIC population and spring barley MAGIC DH lines 1-4 and 1-20.
Table S6. Parental haplotype blocks for loci harboring HvHeading interval, Ppd-H1, Vrn-H1 and Vrn-H3 genes in spring barley MAGIC DH lines 1-4 and 1-20, and the allele corresponding to each gene.
Table S7. Transcription expression in HvHeading QTL interval in apex tissue based on alignment of RNA-seq data to Morex IBSC v2 reference genome, and normalized using RPKM approach for DH lines 1-4 and 1-20 in three time-points; 11, 19, and 33 days after germination.
Table S8. Transcription expression in HvHeading QTL interval in leaf tissue based on alignment of RNA-seq data to Morex IBSC v2 reference genome, and normalized using RPKM approach for DH lines 1-4 and 1-20 in three time-points; 11, 19, and 33 days after germination.
Table S9. Differentially expressed genes in the HvHeading interval (1H chromosome) based on Morex IBSC v2 reference genome comparing barley MAGIC DH-line 1-20 to DH-line 1-4 for three time-points 11, 19, and 33 days after sowing (DAS).
Table S10. Overview of the SNPs and InDels found in the expressed transcripts within the HvHeading interval (1H chromosome) in barley MAGIC DH-line 1-20 to DH-line 1-4 including all tissues and time-points.
Table S11. Differential gene expression analysis for HORVU1Hr1G067820, HORVU0Hr1G001120 and their cumulative reads based on alignment to Morex IBSC v2 reference genome, comparing barley MAGIC DH-line 1-20 to DH-line 1-4 for three time-points 11, 19, and 33 days after sowing (DAS).
Table S12. Transcription expression in HvHeading QTL interval in apex tissue based on alignment of RNA-seq data to Morex v3 reference genome, and normalized using RPKM approach for DH lines 1-4 and 1-20 in three time-points; 11, 19, and 33 days after germination.
Table S13. Transcription expression in HvHeading QTL interval in leaf tissue based on alignment of RNA-seq data to Morex v3 reference genome, and normalized using RPKM approach for DH lines 1-4 and 1-20 in three time-points; 11, 19, and 33 days after germination.

## Sheet: Table S1
Barley 9k iselect array (Comadran et al 2012)				Morex IBSC v2 (Morex v1) genome (Mascher et al 2017)					Morex v3 genome (Mascher et al 2021)
Marker name	Chromosome	Position (cM)	Sequence	Marker name	Chromosome	start (bp)	end (bp)	strand	Marker name	Chromosome	start (bp)	end (bp)	strand
BOPA1_1670-369	chr1H	67.1388	GCCATGTTGCGGAAAGGGTACTTCATGGCAGCCTCATTCATCTTGAGATCATTCATCTTAAGATCCAGGTTCATGAGGCCAAGATTGAGGTGGTCCATCTTGTTGTCTTCTTGGTGGTAG[A/G]ATAGCTTATCCCATTGCTTCACATCAGGGACAGTGTTCATCCTTGCATACTCAAAGTCATTCATCCTCTCAGCCTTTGACTTTGTGATCTCAGCCAGCTTTGATGTCATGAGAGACCATT	BOPA1_1670-369	chr1H	473582513	473582514	+	BOPA1_1670-369	chr1H_LR890096.1	441778387	441778388	+
BOPA1_4665-882	chr1H	67.9178	CTCTGGCTCTCTTGCTCAAGCCAACTACTCTCCGGCGAAAAAAAGAAACCGTATTTACAGATCTGCCCCTGCCGTTGTTATGCAAGGGGGCCTCAACTAAGCATCATGGAGGTACATGGA[A/G]TTTTTTCTTCCTTCTAGGGAGAGAAAAAGAAAAAGGAGACGAAAGAAAACTAGCAGTCATATCATCTAAATAAACTCGGGCCACCGATCAGTGCTCGGCCGGCGGCGGGCAGTTCARGTC	BOPA1_4665-882	chr1H	476365129	476365130	+	BOPA1_4665-882	chr1H_LR890096.1	444191420	444191421	+
SCRI_RS_151244	chr1H	70.255	CACAGCACATGAAATGATGTAAGATAGAGACTGCTTCCTACCGTGAGCGAACAAGAACTC[A/G]GTTCTCCAGGATTTTGCATAAAGAGGCCTTTCTCCGTCCCTTGTCCTTCATTTTGAAAAC	SCRI_RS_151244	chr1H	478688897	478688898	+	SCRI_RS_151244	chr1H_LR890096.1	446217482	446217483	+
SCRI_RS_188360	chr1H	70.255	CATGCGCTGAATTCAGCCATCCTGTTCAACTGTATAATGCGACCACTGTAAAAGAGTACT[T/C]TATGTTGCAACCAAGGACATGAACATCACTTGACAGGCCACCACCACCTCCTGGTTGGCG	SCRI_RS_188360	chr1H	479554511	479554512	+	SCRI_RS_188360	chr1H_LR890096.1	447057229	447057230	+
SCRI_RS_138527	chr1H	70.3966	AAAGGTAGAGACTGGAGATGGTTTTGACACAACTGAAACCAAGGAGCATACCCCTTTGAG[T/C]AATGCCAGGGCCTCCTTAAGGAACATTGACTTGAACTTAGATCTTGCTGACTATGAGGAG	SCRI_RS_138527	chr1H	479736429	479736430	_	SCRI_RS_138527	chr1H_LR890096.1	447067924	447068044	-
SCRI_RS_160234	chr1H	70.5382	GAGCTTGTGTTGCTGAGTTGAGACACGCATCACAATGGGGAGCAACGACGGC[T/G]GGAAGCAGACGCTGGTGGTGCCGGAGATCAAGCACACCAAGCTCTTCATCAACGGCGAGT	SCRI_RS_160234	chr1H	479978068	479978069	+	SCRI_RS_160234	chr1H_LR890096.1	447200247	447200248	+
BOPA1_6655-978	chr1H	70.8924	GCCGTCGTCACTTTATGAGATTCAAAAAAGGCAGTTCAACAACTCACGATTTACAACAACACGAGCTCCATCCAGGACCTAACTGAAAGCAGCGAGCGGTGTAACAACACTCCAAGGAAA[C/G]CAGCACATGCCGCTCAGATCTCAACCGGGACCCTCTTGTACAGCTCCTCCTTCTCCAGGCGCGGCGTGGCGATGGCCTGCAGCGGCGTGCCCATGAAGGTGACGAGCCCGGGGGACTCCA	BOPA1_6655-978	chr1H	479986322	479986323	+	BOPA1_6655-978	chr1H_LR890096.1	447208298	447208299	+
BOPA1_1016-376	chr1H	71.034	ACCAAGAGAGTGGCATACTTGGAAACCTTGAAGGCAGTCACAGTTCTCAGCCTCCTTCCTGACAACGTCAAGAACAGAGTCAATGAGCTCTGCACCCTCGGTGTAATGACCCTTGGCCCA[A/G]TTGTTACCAGCACCAGACTGCCCAAACACGAAGTTGTCAGGGCGGAAGATCTGCCCGTATGGTCCAGTACGAACACTGTCCATAGTACCAGGCTCCAGATCCATAAGAACAGCCCGGGGC	BOPA1_1016-376	chr1H	480448187	480448892	-	BOPA1_1016-376	chr1H_LR890096.1	447790539	447791244	-
SCRI_RS_181239	chr1H	71.1756	TTCTCTTGTGAAAATAGAAGCCAGACTTCATTTGAAGCCTTTCTTGGATTTAAGAGAGCA[T/C]GGACACTTCTACTGCTAAGTGGATATAAATCAATGACAAGGTCTATCCCCAGTGATCTGT	SCRI_RS_181239	chr1H	480725355	480725356	+	SCRI_RS_181239	chr1H_LR890096.1	448064500	448064501	+
BOPA2_12_11267	chr1H	71.4115	GATCTGGTTCGCTTGGGAGAGCAATGAACACGCTGAACATATATCGTAGTATCCGTTTTT[A/G]GTACTTGGGCTGCATGCCGATCCAGCAGAGCAGATGGGTTAGCACTGGGAAAAACAGCAG	BOPA2_12_11267	chr1H	481468950	481468951	+	BOPA2_12_11267	chr1H_LR890096.1	448752249	448752250	+
SCRI_RS_21080	chr1H	72.3796	TTATTTCCAAACCAAGTAAAGTACTCATCTTACACAATCCAACCTATGTTCTATGTCCTT[T/C]TCCAATATGACTTGATTTTTCTATATGTGATTTGAACTTGTGCTCTGATAATCATTTCAG	SCRI_RS_21080	chr1H	482239967	482239968	+	SCRI_RS_21080	chr1H_LR890096.1	449503017	449503018	+
SCRI_RS_156208	chr1H	72.3796	AAGGGGCATATGGGTTGATAGATCTGAAGAGTCAGAAGAGCAGTTGATTTTGGGGATTCA[A/G]CATAGTTCATCTGAAAACTTAAGTTTTTCAATGCACCTCTGTGTGGGTGTTGCAGTAGYG	SCRI_RS_156208	chr1H	481942863	481942864	+	SCRI_RS_156208	chr1H_LR890096.1	449213943	449213944	+
BOPA1_12492-541	chr1H	72.5212	CCGATCTGGGCGACCGAACCTCACGGACCAACTCAGCTCAACCCACCATTGTTGCTCCTCSTCTATGAACCTGACCGCCGACAACAATCAGACAGCCACCATCAACGTTACACGGAACGG[A/G]TTTTCACCATCCTCACACTAACACACGTTGCAGCTCCTTCTACAGTGACCGGGCAGCACCGCGGTGCCCACCATGTACGCCGGGTTCTTAGTGCACTCCCCCAGTGCCGCCCATTGCGAG	BOPA1_12492-541	chr1H	482407642	482407643	+	BOPA1_12492-541	chr1H_LR890096.1	449698802	449698803	+
SCRI_RS_219726	chr1H	72.5212	ATTTACCCGGATGGCCAGATTACTTCACCAATGCTCGATGCACATTCTGATCCTCAGACA[T/C]CTGGGCGCAAGCGTGGTGCCTCAGATGGTATACCTGATAAGGTCGTAGAAAGAAGGCAAA	SCRI_RS_219726	chr1H	482061321	482061322	+	SCRI_RS_219726	chr1H_LR890096.1	449305869	449305989	-
BOPA1_5772-1176	chr1H	72.5921	TATTTCTCAAGAGCTTGAACAGTTCATCATAATACTAACTCTGCCTTCTGTCTTCAGCAAATAATAATAAGTCATTACGGACAGAAGAAGTAACACTGGACACACACCAACACGCATCAC[A/G]ATATAAGTAACTGGCACAGCCTCTCAATTATGGCTTGCTATCATTCATCAAAAATGCCACCTCATGGACTATGGAGTTTATCTATACGAGCTAAATGGCATCAGTCAGCCCATGTCGAAC	BOPA1_5772-1176	chr1H	482441231	482441232	+	BOPA1_5772-1176	chr1H_LR890096.1	449731695	449731696	+
BOPA2_12_11078	chr1H	73.6551	GAGGCTCCGGGCTACGCTGAGGCTGCTGATTAGCACCCGCTTAGACGTTTTCCTTCTCTC[A/G]TCTCATCAAAGTCTCGAGTTTATTGAAGACTCGAACAACCATCCATCARCTACCGTACGG	BOPA2_12_11078	chr1H	487105715	487105716	+	BOPA2_12_11078	chr1H_LR890096.1	453815171	453815172	+
SCRI_RS_222357	chr1H	74.0156	CATGGGACACAAACACCAGAGCAATTGAATCAACTGTGCATACACAACATTCGTTGCTTC[T/C]TTCTTTCCTTGTCGTCGTCGTGAGATCTTGTAATAATGCAAAATGAAAGAAAATACAAGC	SCRI_RS_222357	chr1H	487882246	487882366	-	SCRI_RS_222357	chr1H_LR890096.1	454554571	454554691	-
BOPA1_4005-530	chr1H	74.1501	AGGATATTGATCAACAATTGATCTTTCTTGGATGTTGACGAAGCTCTTTCAGAAGCTCAGAAATACTGCTGTGTAGTTTCCATGTATCAATGGGAAACTGGGGCTTCTGTTTCTGTTTTC[A/G]GTTTCCAGTCATTGGATGAATAATGTGTACCTAAAGTTAATAAAACAAAATATGATCCCCTTGCAAATTGTTTACCCTTTCCCTCCTCGAATATTCATGAACAATGTGTGATGTTTGTTG	BOPA1_4005-530	chr1H	484964797	484964798	+	BOPA1_4005-530	chr1H_LR890096.1	451745376	451745377	+
SCRI_RS_181353	chr1H	76.8414	AAACCTCAAAGCTGAAATTCAAAGAGCAGAGTCAAAAACATCAGAAAATGATCCTGGAGC[T/C]GCAGGTGTCAACGATCTTTCCACTCAAGGTGTTTCAAAACAGGGAAATCAGCAGAGYGGG	SCRI_RS_181353	chr1H	488815380	488815381	+	SCRI_RS_181353	chr1H_LR890096.1	455481835	455481836	+

## Sheet: Table S2
Target genes	Primer names	Sequences (5' - 3')	Amplicon size (bp)/SNP Ack. Bavaria	Amplicon size (bp)/SNP Ack. Danubia	Amplicon size (bp)/SNP Criewener403	Amplicon size (bp)/SNP Heils Franken	Amplicon size (bp)/SNP Heines Hanna	Amplicon size (bp)/SNP Pflugs Intensiv	Amplicon size (bp)/SNP Barke	Amplicon size (bp)/SNP Ragusa	Genotyping technique	Coverage	Description
Ppd-H1	Ppdh1-seq-MGCN2-F	ATATTGGCTGTCTGTCCCG	740/SNP No. 4(C), 5(C), 6(C), 7(C), 10(C)	740/SNP No. 4(C), 5(C), 6(C), 7(C), 10(C)	740/SNP No. 4(C), 5(C), 6(C), 7(C), 10(C)	740/SNP No. 4(C), 5(C), 6(C), 7(C), 10(C)	740/SNP No. 4(C), 5(C), 6(C), 7(C), 10(C)	740/SNP No. 4(C), 5(C), 6(C), 7(C), 10(C)	740/SNP No. 4(C), 5(C), 6(C), 7(C), 10(C)	740/SNP No. 4(G), 5(T), 6(T), 7(G), 10(T)	SNP	Exons 2, 3, 4	SNP No. 4(C/G), 5(T/C), 6(T/C), 7(G/C), 10(T/C) (Turner et al. 2005)
	Ppdh1-seq-MGCN2-R	TGCCATTATCGCTGCCAT
Ppd-H1	PPDH1-seq1217n1-F	GTATGCTCAAGTGCCCAAC	933	933	933	933	933	933	933	933	SNP	Exons 6, 7	SNP No. 12(A/C), 14(A/G), 15(C/T), 16(A/G) (Turner et al. 2005)
	PPDH1-seq1217n1-R	AACCCATTTCTTTCGCTGC
Vrn-H3	VRN3-654-F	CCATTCACCACCTCCTCAGT	770	770	770	770	770	770	770	770	SNP	Exons 1, 2 (Yan et al., 2006 )	SNP: positions 270 (T/A) and 384 (C/G) (Yan et al., 2006 )
	VRN3-1423-R	CGCTAGGACTTGGAGCATCT
Vrn-H1	VrnH1-B-F	GCTCCAGCTGATGAAACTCC	_	_	_	_	_	_	_	2,421	Add/Del	Intron 1 (Wang et al 2010)	Add/Del (Wang et al 2010)
	VrnH1-S-R	AAAGCTCCTGCCAACTACGA

## Sheet: Table S3
marker	SCRI_RS_231889	SCRI_RS_154030	SCRI_RS_185319	SCRI_RS_194812	BOPA1_791-1113	SCRI_RS_149462	SCRI_RS_153226	SCRI_RS_154683	SCRI_RS_179003	SCRI_RS_188987	BOPA2_12_31284	SCRI_RS_198643	SCRI_RS_159228	SCRI_RS_150590	SCRI_RS_153672	BOPA2_12_10777	SCRI_RS_153798	SCRI_RS_196192	SCRI_RS_205712	SCRI_RS_210172	SCRI_RS_233272	BOPA1_1865-396	BK_12	BK_13	BK_14	BK_15	BK_16	BOPA2_12_30870	BOPA2_12_30871	BOPA2_12_30872	SCRI_RS_195810	SCRI_RS_131218	SCRI_RS_188893	SCRI_RS_143250	SCRI_RS_170337	BOPA1_2646-1277	BOPA1_5880-2547	SCRI_RS_120529	SCRI_RS_173164	SCRI_RS_183655	SCRI_RS_186387	SCRI_RS_192783	SCRI_RS_239882	BOPA2_12_10880	SCRI_RS_12516	SCRI_RS_186448	SCRI_RS_153693	SCRI_RS_182270	SCRI_RS_155612
chromosome	2	2	2	2	2	2	2	2	2	2	2	2	2	2	2	2	2	2	2	2	2	2	2	2	2	2	2	2	2	2	2	2	2	2	2	2	2	2	2	2	2	2	2	2	2	2	2	2	2
cM	13.3853	13.5269	13.5269	13.5269	14.3768	14.3768	14.3768	14.3768	14.3768	14.3768	15.3683	15.4391	16.7847	17.5637	18.1303	18.9093	18.9093	18.9093	18.9093	18.9093	18.9093	19.051	19.9008	19.9008	19.9008	19.9008	19.9008	19.9008	19.9008	19.9008	19.9008	22.1671	22.1671	23.017	23.017	23.1586	23.1586	23.1586	23.1586	23.1586	23.1586	23.1586	23.1586	23.796	23.796	23.796	24.5042	24.5042	24.7875
sequence	GCTGTGGAGAACACCGT[T/C]GCGCCCGCCGCCCCGTCACCGGTGGAAAATGGCACTTCTTCAGCAATCACCGTGGAGGAA	TATCTTTGTTAACAACAAGCTGCTGCATGGATGGAACGGTCTATTAGTGGATTGAAAACA[A/G]CCGGAAGTGGGCGATTAAAATGGGTCGKGTTCTAGTAACTTTCAGACTTGTTGGCTGTTA	GATATTACAAACAACTTATCGCCCGTACGCTTGACTGTGCATCATGATGATGCAGAGGCC[C/G]GGGTCTCCCCCTTTTGGAGAAAAAGAAAACACTTGACTGACACACTGATACATCTGGTCG	ATTTCTTGT[T/G]GAGGATGTACTTTACCTATCAACAGAGGATACTCACCCTCAATTTCTCAAGGCACAAATA	CACAATAAATTAATAATTCATGCTCCAAATTGCAGCACTTGTCACTCACAGCGGTTTTACAGGTTCAATCCAACACCAACACTAACGGTAACAGCTAATATAGTAATTCGACAACATTAA[C/G]GGCGACAAGGAGTAATAACTGAAGAGTGAAAACGGCGATCCATGGTGGCCTCTCTCTCTCTCTCTCACTCACATGCATGCACAGACACTGAACGAGGCCGGATGGGCACGATGGAGGAGC	AGTTTATTGATGATGAGCATAGGAGCGATAATCAAGGTCAAGGGGTTAGTGCAGGTTTGA[T/C]TGCTCAAAGAAGTTCAGCCAAGTCAATCTCTGATTCAGGCTCTGACCTTCTAAATTCCCT	ATGCTCGTCCCAGGATTCTGAGACAGAGATCAACGATGATGTTTCTATCTTGCTCTTCGC[A/T]CCTCCTCGTGTTTTCTCCTTTGAAATGAATGATGACGGCGCATGGCACATGTAGCTAGGG	TTGCCAGCATCATGCGAGGCCACAACCCTGCCATATTATAATCCCACCTCGCTGGCTCCT[T/C]CCCCCACCACGTCGGCATCAAGCTCCTCCTCGCCCCACCTCGCCGGCTTCAAGATCCACC	CATAGACAGTAGAGCTATTGAAATTTTGCCAAGGTTTTAGTAGTATGCAATAATGCTGCC[A/G]CATATATGAAGTTAAATACACGGTTTGACATGAAAACATACTTTGATTGATTTTGGAGTA	CTTCTGTGAAGGACTCATGCAGATTAGCTGACAATGCAGAATTAGAAGAGCAAAATCATG[T/G]TATGTGTTCAAACGAAGCTACCACTGGGTTAGAAAAGGACGATCGGATGGATAGCAGTCT	TCTTCGTCATGACGTAACTCCCCCAGTTCCTCATCTTCAATTGTCATTGACTTGTCTGCT[A/G]CATCACTCAATAAGGCTTGTATCCTGCTTTCATCTCCATTCTTCAAAGAATGGATAAGAT	TACTGCTGCTGTAAAGGATGTGAAGCGGTCCCATCATCGGCCCTTCTTACTTTCTGGGGG[C/G]CTTGATTGTTCCTCACGACTAGTTGACGCTGAGGTGGGAAAAGAAATCACAGTATTCAAG	GAGGGCTGCTTATATATAAAGCTAGATCATCCAAAGCAGAACTTGGGAGATCCTGTTGAC[C/G]AAAATGTCACATACTTTTGGTTCGATGTCAAGACTATGCAGGTTGGTAGGTTCACTGAGA	TTTCCTCGATCTACCATTCAATCCCTATCCATAATAGTGATGGTTCTACATCAACTCAAG[T/C]TATGGAAGTTGCATGCTGGAACTTGAACTTGACAATCTTTTCTTCGTTCCGGGAGCTTCA	TTTTGAGCTGTTGTTATCATCTGTTCCCTTCTCCTTTCCTCACCATCTACCATGTACCTC[A/G]CGTTGCACATTTTAGYAACAGGAGTTTGTTTCTTTCAAATGTGTGTTCTTTGTGGTTCAA	ATGCACAGGGTGATCACATARCTTGCAGCAGAGAGGCCACGTCAATCAATTATTGGTCAC[A/G]TATATACTTGAGTTGATTGACTCCCTATGGCCCTATCTACCAACCTCAGATGGCAGAGTT	AGGCAAAGGCAAAGGCAAGAACACGATCGAGTTCATCATCCAATCCCAGTTCTAAATCTC[A/T]TCTTTGATTCCGATCGATCGACCTGCATTATACTAGTTCCTTCCCATTCCCACGGAAGAT	CCCCAAAGATTTCGTAGCCGCACTTGCAGCAAGAGAGGGGTGGTCTCAACCACTGGTCCA[A/G]TACAAGAAGTACTGGTTCAGGCCGGGGCTCCTGGAGCGGATCCTGCTGGTCAGGCAGGCC	GGGACCATGAAATCTGTTTGAGGAACATCTATAAGCTCAAACATTTTCTACTACTGTAGC[T/C]TTTTCCTGTTGCGCCTTAATGAACTTCTCGTCTTTCTAGTTAGGGCTGGGGCAAGGATCC	GAGCCGAGAGATGTCGCTAGGCTATGCAGAGAAGCTGTCTTACCGAGAGGATGTGGGCAC[T/C]GTGGGCATGCCTGAGAAGTTCGACTCCCCCAAACTCCTCCAAGGGAAGATAGAAGAGCTT	GACGGATATGGAGGCACTAGATTATCTGTTCTCGGAGATGGACGAGCGCATATTGGAGTC[T/G]GAGGCATGCGCTGAGGACAACGAGCTTCATAAAATGCATTCATGGCTTCCRGACGGTTGG	GTTGGGGCCGCTGAAGGCGACGAGGGCGACGGCCGAGGAGCCCCCGCCGTTGTACTGGTAGTGGAGCAGGCCCTGTGGGAASACCATGATGTCGCCCTTGTAGAGCGTCTTTGTGTAGAC[C/G]GTGTTGGAGGAGGAGCTGATGAAGCCGGCGAGGATGGTGCCCTCGGTGACGAAGAGCAGCTCGGAGGCGGCCGGGTGGGTGTGCAGCGGCACSACGCCGCCGACGGCGATGTCGAGCCTG	TAAGATTTGAAACACATGCTAGTTGTTTGGACTTTGGATAAACTTGAATCAACTGTTGTAAGTAGAATACTTACATGTGTGAGAAGTAT[A/C]TGCATCTGAACTAGTTTCTCATCAATTTATTTTAAGGCGCAGAGCTCATGGACAAAGCGTGCCGTTGAGATCGACAGTCCCCAGGACATGTCTCCGGATCAGTCAGCCGATCCCCCTGAAGGCACTTGTGCCCATGT	GAACGTCGTGAGACGGTCAGACCTGTCGGCATTCACGAGGTGCAAAGCATAATATCAGTGTCCTTTGTGAATCCTGAAATCATC[T/C]GTATGTTGCATACTAACCGTTTTCATTCTTTGCAAGGTACAATATGTGTGCGGT	GGCAGGAGGCACTGCTCAGTCCAGTGTTGTCAATCCTTCRGGTCCGGTTGAAGGCCAT[A/G]CTGCCAACTATGGTAGCAACTCATTCAGCAATAACAACACCAATAACGGGAGCACCGCAGCTACCACTGCTGCTGC	ACCAGAGCAGGAAGCGGYTGRCCGAGCAGCGCCCACGGGTGCGCKGGCAGTTCGTGCGGCAGCCGCCGGCGCCGGCG[A/G]CCGTGGAGAGATAACCTCCCGCCACGCACCTAGCTATACCTAGTACTCTACTAATTAGACAGCTGATTCTTGTGTCTTTGGCCATGGATCATTGGGAGCTCGTCTCATCTCC	CGTCAACCACCACCAAACGACCCCAACATGTTTCCTCTTGGAGCCAGGCAGCCTCCTCCTAGCGCCATGGACAATCA[C/G]CAGCAGCAGCAGCCGCCGCGCGGGGAGCACGCCGCCCAGCCGCGATGCTGGGAGGAGTTCCTACACAGGAAGACCATCCGGGTCCT	CAAGGAGTTGGAGATAGGAGCCCCTGGTAATTTGAACACAGACGATCAATCCTCCCCGAA[A/C]GAGAGTTCGGTCAAACCAACCGATGGACGGTGTGAGTATCTGCCACAGAACAATTCCAGT	TCGGCAGGAGGCACTGCTCAGTCCAGTGTTGTCAATCCTTCGGGTCCGGTTGAAGGCCAT[A/G]CTGCCAACTATGGTAGCAACTCATTCAGCAATAACAACACCAATAACGGGAGCACCGCAG	AAGATACGCCCACGCCTGGTGGCCGTTCTCGACGGGGATAACTGCCGGGACAGACAGCCA[A/G]TATGCAGAGCTTTAGTACTACTATACTTTGTATGTATATGACTGACGAGCGGGGCAGTAG	CCACCAGCGCCGGCKCCGCCGAGAAGCTCGTCCACCGTGGGCCCGGCACCGACGGCAAGT[A/G]CAAGAAGAAGGCCCCGAGGATGGTCCACAAGGCCGAGAGGGAGAAGCATAAGCGCGACCT	CTCGCCGAAGATCAACAGCAGCAGCCCGCACCCGAGGCGCAGAGCAGCCAGAACCAGGCC[A/G]CGGAGACCAGCAGCTCTGCCGCAGAGGCCACGACGGAAGTGACCCAGGAATCCTCCGCCG	CGGCGGAGGATTCCTGGGTCACTTCCGTCGTGGCCTCTGCGGCAGAGCTGCTGGTCTCCG[T/C]GGCCTGGTTCTGGCTGCTCTGCGCCTCGGGTGCGGGCTGCTGCTGTTGATCTTCGGCGAG	GAACCACTTCCTCTACGCCCAGATCGCCGCCCCCTCGCCGCCGGCGCAAGAGGCGTCGTC[A/G]TCGTCGTAGCGTAGACTAATTAGTAGCCGTTGTCGTGTGCTCAACTGATCTTCTTTATTG	AGGGGGCCGCCGGCCGCCGCCGCTGACCGGAGCGMCCCGCGTCCCCGACCACCGGACGCG[A/G]CGAGGAGATCCCGGCCGATCTCCATCTCCCAGACGCATCTGTCCATCCATCCATCCCTGC	GATTACTTGTATAGCGCCAGCAATGAAGGCAAGAATGTTAGTTTTTTCCTCCTGTTTGAGGAGGCACGTTGGATGAATGAGTTTTTACCCTGTTAGATATTGATCAGTTGTAGGCTACCC[A/G]TAGTCTTGCGGATTTGTTTGCTTTTCTCTGAGCACTGATGCTGAATACTGTTGATTGCGGTTTTGGTACCTGTTTTCATCAACATTTATACATGGATTTTCCTTATCGTTTTGCTCGCTA	TCAGCGCGAGAGCGGCGGCTWGACTACATCAGGGATTYAGCAAAGCTAGTCTTKGAGAGCAGGCCCGAGGATGATGATGCAAGGTTTTTTATCTTGCTAGTTTTGGAGAAGAGCAGGCCT[A/G]GGGATGATGCAGAARGTTTTATCTCGAGGACCGACTAGCGGAAGTAAACCGAGACGAGAGGGATATCGACGTCGTTCTCGTCCTCGTCCTCGCAGGCCACGCCGATGTCCAGGTGCCTCC	CATCCCAGAAGYCGACAAGCTGAAGGCCAAGTTCATCGCAGGCAGGATCATCCCAGCCAT[T/C]GCAACCTCAACCGCAATGGCCACAGGGCTCGTGTGCCTCGAGCTGTACAAGGTCATCGCC	CATGGATGTGCTGTCTGAGAAGATGGGTTATCTCATCCCAAATAGCCCAACCCAAACAAC[T/C]TAGTTCCATTTCATTCTATATCTGTCTAACCTGCAGTGTCTATCTATGCAAGTGTCGACA	CAAGAAAATGCTAGTCATGATGACAAAAGGGAACCTGACTATACATTAGATAGGATACCA[A/G]TAATAGTATAACTACCGATAGAAGCCACCCTGACTATACATTAGATAGGATACCAATAAT	TATAGGCAGATATATCAGCATGGAAGGATAAGGAGAAGACACTCTAGGATTCCAGTGGAG[A/G]CACACGCACACACTCATCAGGCTCGCTCCCTGGGTACATTAGTTAGTGACCTTCCTTGGA	TGCTCGGGAATGGAGCGCGGGCATGGAATCCGCTCCCGTTCAGCTCAGGAATTCGCACCC[A/G]AGAAGGCTGCTACAGATACACTTCCCACCATTTCTCCTGCCACCGACTCGAGCTCCTGAC	GCAGAACACGAAGGCGCATCTGAAAGCCATGGAGGATAGGCTACGTGGAACCGAGCAGAA[A/G]CAGCAGCAGATGACGTCATTCATGGCGCGTGTCTTGCGGAACCCTGARTTCTTAAAGCAA	ACACATCCGATTAACAACATCAAGCATACTCTTTGAGCGGAGGCTGCTCGCTATAACCTG[A/G]CCGATTAGCCCTCTGCCGCCTCGCCTTGCCAAGTTCCTCAGTATCCGGCAATTCAAGCAG	GGGTAAGAAATTTGGTTATTCTCT[A/G]CATGTTAGTTAGATCTTGTAGTTAAAAGAAGACTCGAGGAAAAGAAACGTAGTGTTTAAA	CACCTAGAGAAATCAGGAAACAGCAGATCAAGTACATGGAAGCATACATGATGTTCCGGC[A/C]TTAATTACAACGTATAGACGGCACAAGACATATACCAAAACTTATACCCCTGAACATGAT	TAGTCTTGGCGTTATAATCGTGGAGATACTGACAGGACAAAAGGGTTATTCCGAAGATGA[T/C]AATGTAATTGATGGTTGGATGATTCAATTGGAGACATCAGACCAGGCGGACACTCTGTTG	AGTTGCTCAGAAAGGGTCGATATTGGGTACGTTGAACTTCGGGAGATGTGAAGTAGGCGA[T/C]CCTGCCTCGAGATCAAGAAATMTTGGCTCCACGATTGCTTCAAGGATCAGTCAGCTCGAA	CCGCTCACCGACTGGATGATCGTGCCATACAAGCACCTTAATCTGACGTGGGCGCAGCAT[T/G]TCTTCAACGAGCGTGTCGCCGCCGCAAACKCAGCATCACACGGCGCGCTCCACAGGCTCA
Ack. Bavaria	T	A	G	T	G	T	A	C	G	T	A	G	G	T	G	A	A	G	C	T	G	C	A	C	A	A	G	C	A	G	G	G	C	G	G	G	A	C	C	A	A	G	G	A	G	A	T	T	G
Ack. Danubia	T	G	C	T	G	C	T	T	A	G	G	C	C	C	A	A	A	A	T	T	G	G	A	C	A	A	G	C	A	G	G	G	C	G	G	G	A	C	C	A	A	G	G	A	G	A	T	T	G
Barke_MAGIC	C	G	C	G	G	C	T	T	A	G	G	C	G	T	A	A	A	A	C	T	G	G	A	C	A	A	G	C	A	G	G	A	T	A	A	A	G	T	C	G	G	A	A	A	A	A	C	C	T
Criewener	T	G	C	T	G	C	T	T	A	G	G	C	C	C	A	A	A	A	T	T	G	G	A	C	A	A	G	C	A	G	G	G	C	G	G	G	A	C	C	A	A	G	G	A	G	A	T	T	G
Heils Franken	C	G	C	T	G	C	A	T	A	G	G	C	C	C	G	A	A	G	T	T	G	C	A	C	A	A	G	C	A	G	G	G	C	G	G	G	A	C	C	A	A	G	G	A	G	A	T	T	G
Heines Hanna	T	G	C	T	G	C	T	T	A	G	G	C	C	C	A	A	A	A	T	T	G	G	A	C	A	A	G	C	A	G	G	G	C	G	G	G	A	C	C	A	A	G	G	A	G	A	T	T	G
Pflugs Intensiv	T	G	C	T	G	C	T	T	A	G	G	C	C	C	A	A	A	A	T	T	G	G	A	C	A	A	G	C	A	G	G	G	C	G	G	G	A	C	C	A	A	G	G	A	G	A	T	T	G
Ragusa	T	G	C	G	.	T	A	C	G	G	A	C	C	T	A	.	.	A	C	.	.	C	.	.	.	.	.	.	.	.	.	G	C	A	G	A	A	C	.	A	G	A	A	.	G	.	T	C	G
DH Linie 1-4	T	G	C	G	C	T	A	C	G	G	A	C	C	T	A	A	T	A	C	C	T	C	C	C	G	G	C	A	G	A	G	G	C	A	G	A	A	C	C	A	G	A	A	A	G	C	T	C	G
DH Linie 1-20	T	G	C	G	C	T	A	C	G	G	A	C	C	T	A	A	T	A	C	C	T	C	C	C	G	G	C	A	G	A	G	G	C	A	G	A	A	C	C	A	G	A	A	A	G	C	T	C	G
[truncated: 8 more columns]

## Sheet: Table S4
marker	SCRI_RS_126419	SCRI_RS_197945	SCRI_RS_212523	SCRI_RS_236583	SCRI_RS_239128	SCRI_RS_206982	SCRI_RS_148876	SCRI_RS_162933	SCRI_RS_196673	BOPA2_12_30377	SCRI_RS_15011	SCRI_RS_189371	SCRI_RS_51000	BOPA1_2352-277	BOPA1_272-944	SCRI_RS_162590	SCRI_RS_189046	SCRI_RS_189094	SCRI_RS_196147	SCRI_RS_90041	SCRI_RS_90070	BOPA1_10047-338	BOPA2_12_30590	SCRI_RS_209280	BOPA2_12_10228	BOPA2_12_30169	BOPA2_12_30611	SCRI_RS_122171	SCRI_RS_157896	SCRI_RS_160288	SCRI_RS_7191	BOPA1_7167-466	BOPA1_211-259	BOPA1_3985-824	BOPA2_12_11535	BOPA2_12_20045	SCRI_RS_167563	SCRI_RS_237805	SCRI_RS_24549	SCRI_RS_150691	BOPA1_5844-1011	BOPA2_12_31041	BOPA2_12_11472	BOPA2_12_31286	SCRI_RS_14626	SCRI_RS_1501	SCRI_RS_170159	SCRI_RS_238070	BOPA1_8388-578
chromosome	5	5	5	5	5	5	5	5	5	5	5	5	5	5	5	5	5	5	5	5	5	5	5	5	5	5	5	5	5	5	5	5	5	5	5	5	5	5	5	5	5	5	5	5	5	5	5	5	5
cM	115.278	115.278	115.278	115.278	115.278	115.278	115.794	115.794	115.794	117.986	117.986	118.125	118.611	118.75	118.75	118.75	118.75	118.75	118.75	118.75	118.75	118.889	118.889	118.924	118.958	118.958	118.958	118.958	118.958	118.958	118.958	119.236	119.375	119.375	119.375	119.375	119.375	119.375	119.375	119.653	119.792	119.792	120.069	120.069	120.069	120.069	120.069	120.069	120.208
sequence	GCCGTTTCGATGACCGCGACTACCGC[A/C]GGAGCCGTGATCGTGATGCTGAAAGAAGGGACCGTGATAGAGATGGCCACAGAAGGCATC	TGAAGTTCTTATCCACAATGAGGGAAGGCTAGCATCAGAAAGTATTGGTTTGACAGAGAG[T/C]ATGATCAGCAATAGTTTTGATTGCATTGGCACGCAAGGAGGGGCATCTCTGGCTGTTCAA	TGTACCCATCGGTTCCACTGTCCAGTATTCTGCATGAGAGAACACGCCCTGATCAGTGTC[A/G]ACTAAGTCATCAACCCGAGGCTGCACCGGGTTCTTCAGAAAAGCTCTTTCTGGCGGCATC	GAGGATGGGGATGCATGGGAGGAAGTTCGACGGGAAGGAGACGGTCGCCGTGTTCTACCC[A/C]GAGGATAAGTTCGGTGAAGGAGATTACGACTATTAGATGATATATCTATTCAGCAGCGTA	CCAGCAGGACGTGCAGCCTCACAAGGAGAGGTCCTCCAGTTCCAGAGACAGAGGCAGGGA[T/G]CGCGATGAGGACAAGGACAGGGAGCGTCACAGGCRCCGTGGGGACGATCGAGAGAGGTAC	TTTGATAGCCACAACATGTAAGTCGGACAAGATCCCTTTGTAGACCGTGCCATGCCCTCC[A/G]CCACCAAGCCTACGAGCTTGATCAAAATTATTGGTAGCCTTCTCTAGCTCTCCTAAAGAG	GCCGCCTCCGAAGTGCAAACCACCGGCAACACATAATTGATGGGATACTTATATACGACA[T/C]TTGACGGAGGAGACCCAATACGGAGCCACAGTGTGCTATTATTAGAATAAGTGGTGTAGT	ATTGTTGAATTTGAAAATGCTAGAGTGCTTTTAAC[T/G]GATCAACGGGTGAATGAAATCCAAGACATACTTCCTTTGCTGGAGAAGACCACACAGTTG	GAATACTGCACCCAATATCTTTTCTTTTTGTGGAGAATCTGCACCACTACAAAGAGAGGT[A/G]ATGAAAATACTAAACCTAACAGTACTAAAAAAGAGAACAGAGCAAGCCTGGCTACAGTTG	ACCATCTCCGCCCAACCTTCGAATAATAAAACGCGATTTGATGCAGACTTCCCAACCAAC[A/G]GCTATGTTATTTACATTAGGCAGCAGCAGCAGCTTCTTCAGACAGGCTTTACTTTCTTCT	ACTCTGCTGCCGCGTCGCCTGACATAGGAATGTTGCTTGTGTAGAGCGAGATGTCACAGT[T/C]ACCTGTGCAGATATTGGGGTCACTACAGGAGGCTAGATGGATGATCTGAGACAGTAGAAT	AGTATTTACAGTGCATGCTTACTTGCCTGTTGCCGAGAGCATTGGATTTTCTAATCAGCT[A/C]AGGACCTTAACATCAGGTGCAGCCAGTGCGCTGCTTGTTCTTAGCCACTGGGATGCTATT	TGACAGTCTGGGGGATCCAAATGGTTCTATTGATGACTATTCATTGGTGAAAAAGAGGAC[A/C]AACGTGCTGCTACTTGGAGATCACATTGGAGACCTGGGAATGTCTGATGGTTTAAACTAT	ATTGCCAGTTGCCCAGACGAACTCTGAAAGCGCAGGGCCTCCAGGGTGTGCTTTTAGGTATGTGGTTAGAGCTTTCTTGCTCTTGACCTGCTCACCAGTTGGTGTAATAAATACAACCTC[A/G]AACTTCCCACCCCGAGTGGTATTAAGCTTCTTGGTCCAGCCGGAGGGGGCCAGGAGCTCCTCGCCCTGCTCCCCCTCGCCCGCCTTCTTGAGCGGCGTCTGCTCGCCCGCCGCCGCYGCC	GAAGGGGATGCAACACAACCAGAAGATCACCTTCCCTGGGGAAGCTGATGAGGCGCCTGACACTGTTACTGGAGACATTGTATTTGTCGTCCAGCAGAAGGAACACCCGAAGTTCAAGCG[A/G]AAGGGTGATGATCTCTTCTATGAGCACACCATATCTCTCACTGAAGCTCTTTGTGGGTTCCAACTCGTTTTGACCCATCTGGACAACAGGCAGCTGCTCATTAAATCAAACCCTGGTGAA	CACAGTTAGGTTCAAATTCCGTTTCATCAGAAAGTGCATCACGTGATGCACATGTTTCTC[A/T]GACCGAAGAACTTCTTACAGAAGGGGATTTGGCTGCAACAGTTATTCAGTCTGCATTTCG	GCACATACACTGTCAAAT[T/C]GGCTTCTCTTTATACAATAGACAAATATATTATGCATTGTATAATGCCAGCTGCCCAGCT	CCAAGATGATCGCCAGGAAAAATAATGCTCATACACACAAAAAGAGAACTATACTAAAAA[T/C]ATGGTCTAGTAGCCAAACTACCAGGTAAATGCTTCACTACAACAGTAATACACTATGTTC	TGWTMTGGRYGMKGRGKATGARGGCRATGTYRAGGCCWCYGGYGMGGACTTCTCTGTTGA[A/G]CCTGCTGGATGAGAGGAGGCGCTTTCCGTGCGCTCTTGGATGTGTGGTCTTATCAGGACT	CTGAATATGAAGTAGCTGCTGTGGAGGGCGAGAAAAGTGAAAACGGCCTGGCAGTCGAAT[T/C]CATAGTGCCACCTCCAGCATCTTCAGAGGAGAAGAAAGAAGAGGCAGATAGCACCATCAA	GCCCGGAAGATGAGAAGCCTGSCAWACGGGGAAAGTCATCAAGCTCTAACAAAGGCAAAA[A/G]GGGAAAACAGGAGGATGCAGAGGACGCAGAAGCTGAAAGTGGAGATCATGCTGATGCYGA	GGGCGACAGTAAGAAGCAGGCAGATGCGGCGACGGCGGTGGCGAAGGAGAAGGAGGATCTTGCGGTCTGATCCCCTAGGCGCTGGATCTTGCGATTTTTTGGTGAGATTTGAGGCATCCT[A/T]GATGTGGATTATTTTGTTTTACCTTGGGCGTGATCTGCACGACTGGAGAGGGTGGCCTCTCCAAGAAAAAAATCGATTCTTTTGGTGGGAATTATACAATTGTTCACGAGTTCTAACTCG	CACCTCGTACCACGAGTTGAGGACCGACTCGTGCTTGTCCGTGCCCGAGAAGGCCAGCTG[A/G]ATGCCGATGCTGCAGTCCATGGATCCCTGGTTATTGCTCTTGCAGATGTTTGTCCTGATG	TAACAGGACAGGGAGCAGTAGCCATAGTTAAAACTTCAGAAGAGGCCTGGCGTGTTGTGG[T/C]CTCATGTATTTTATGTAGTATAGCTGAACGAGAATTCAAAAGTCTCATTCTCTTGTATTC	TTTACAGTGAATGTAGCAACGGCACATTTTCTGAACAGAGAGTGCGACATGGAGCGGTAT[A/G]CCACACTGAAAAATCCATGTTCTGTTATTCCAGRGTACCCCATCTCTGGTCRGATGWACG	TGAATGAGCTTCCAATGGCAACGTTCCAAATTGTTTTTGTACTGTGGAATCAATCAAGCA[C/G]CAATTTCAAAATACAGCGCACAATACACACTAAAGCTTACCGTCGATTTCATTGCGTAAG	TGTTGTATTCAGGCATTTCGACRAGCTATCWATCCTTCAGATCGTGTTCTGGATATGTCA[A/G]ACGCCAGCCATGAAGTTACTTAGGTTCTCTACATTAGTATTCATTTACTAACAGGATTAA	AGCATATTCTGAGACTTACACACACTGTGAGATTCACCCTTCACTGATACTTGGCGTGTG[T/C]GCGTCAATTATTCCTTTTCCTGATCACAACCAGTCACCTCGTAATACATATCAGTCTGCT	GTCGGCGACCCCATCGCCTTCCAGCTCTCGTTCCCCCGTGGATTTGACCTCGACAAGAAC[A/G]TTCGCAAGTGGCTGGATGAGTGGCAGAAGCTGCCATACATCTCGCCTTACGAAGATGGTT	CAAACACTTAAAATTATGCTTAATAACGTGTTGTTAC[A/G]TCTGTCTTTGATCATCAAATCATCTGAGGGTGGAAAACTAAATTCTAAAAGCTACTATCG	CCGCCCAAAGAAAGCAGATCGACAGCCGGCGGCGAGCTCGGTAGGTTGGTAGGTAGTGGC[T/C]ATGGAGGCCGCTGCAGCCATCCGGAGCACGGCCGCGCCGCGGATGCCCCTCGCTGGGAGG	TGCGATTTCACGCTGCATCCGAGTTCGGAGAGGAGGACTCCAGGTCCCTGGCCCCTTCCGCGGGGGAGCTAGAAACAAACAAGGGAGATTTGACTGAAATAAGGAATGAAGATGCTCCAG[A/C]GTCCATTCCGCAAAAGCAGAAACCTTCTAAAGCAGAGAGGCGTGCTATTCAGGAGGCTCAGCGTGCTGCAAAAGCTGCTGCGAAGGAGGCAGGTCTATCAGGAAAGTCTACAGGTGCTGC	AAACAAAAAACCGCATATRCGATCCCCATGCTCTTTRAAGATTTTCTCCAACCCATTAATGTCTCCRAAATCAACTTTAAGATGGCCAGGAACCAAAGGACCAAAACCACGAGTTGCATC[A/G]TTGTCACAGCTCATAGATATGACTCCCAATGTCCGGCCATGGAAACATCCACAGCAAGAGACAATCAAAGCCTCATTCTTTGGTATATTCTTCTTTTCATARCCCCATTTTCTTGCCAAT	AATCTCAAACAACTGCGGCATGCTTCATTACACCTCTGGCGGCCAGTTCAAGATACCACTTGTGATCCGAGGTCCTGGTGGTGTTGGTCGTCAGCTTGGTGCAGAGCATTCACAGCGTCT[A/G]GAGTCATACTTCCAGTCAATTCCTGGTCTCCAGATGGTTGCTTGCTCTACTCCTTACAATGCCAAGGGTTTAATGAAGGCTGCGATAAGGAGCGAGAACCCTGTCGTGCTATTTGAGCAT	GTATCATAGAAGGGGACGCCATCATATCATCGATGCACGGGGAGCAACCACCGTTGGCTT[C/G]GTCCATTGCCAAAAAGTGCTCAACAATCCTGTGCATGCACTCGACGTTGTACAGTGTTTC	GGAGGTGTGGGCGGACAGCGTCAAGAAGAAGCGGAAGCGCAAGATGAACAAGCACAAGCT[C/G]CGCAAGCTCCGGAAGCGCCTCCGCCGCCAGACCTGAGCCRCCGCCGCGCCTGGATCCCGG	GCGCGCCATAGCTAGCTCACCTTCATCGTCGCAGAAATAGCAGCTAGCTCCAAGGCAATG[T/G]CGGGCGTGAAGCTGCTCAATTGCTTCGTCAGCCCGTTCGGGAACAGGGTGCGGATCGCGC	CACGACTGATGGGATACTTATATATGAGAGTTGATGGAGGAGGAGACCCCGTACCAAGCC[A/C]CACTGTGCTATTTCTAGAATAAGTGGTGTAGTAGTATTCCCTGTATTCCATTTCATTCTA	GGAAAGGCTTACACTTAGTTCCAGAGCTTTCTACAATGACAAGTTCCCAGTCTTTGCGGA[A/G]TATTTGACGACCATGTTTGGGTATGATATGATGTTGCCAATGAACACTGGWGCYGAAGGA	AGAAAAACCAAAACCTCAGAGATCTCATCTATCCAGAGCTTCCAGCCAACGCGAGCAGCC[A/G]CGCGCGCGCGCTATATAATGGCCGCTCCCACCACCACGGCGTCCTCGTCCCCGCCCAAAC	ATTTATGGCGTATCATTATCTAATTGGCCACGACCCTTGYAACCGGAGCATCTTGATAAAGGAAATTCCATCTGTCGTAACTCCATCGGAAGTGGTATTGACAAGAAAACCATCAGAGCC[A/G]CCCATTAACAGCATAAAACATGGAGTCATATTACGAGAACTAACACAGAAACGAATTTGTCACATCTTACGCCAAACAAAGTCCTTGCCCATTTCATTGAATTTTGCGCTTTTGTGTTTT	CGCGCCCGCGTGACGCAGTTGTGTATTCGTATGGTATGATGTGTGTACATCGTAATAAAA[A/G]TATAAAACGTTTGTGTATATTTGTGCTTTTTTATACTTCCTCGCTGTCATAGTGGGGAGT	AAAATGCTCTCCGGGTACTTATTTCTATGCCCTCTCTTGTTTACAAACAATTTCCACTGT[A/C]ATGTTCACCCGGGACGATGCAGGGCCGGCGCAAAGCTACACGCAGCAAATGTTAGCAGTG	ACAAAAGCGACCGAGCGCCGGCACACAATGGTTTTTCGGAGACGCAGTTTGCAAACGAAC[A/G]GTAGCCCGAGGTGGCTCATCACTTCTAATGCTGGCTACAAGCTGCTACACGAAGGACCAG	CAAGAGGAAATGCATGAGCTGTTCCAGAATGATATGAGTGAATGGAAGCAGGGTCGTTCC[T/C]TGAAGAAAAAGGACAGCTCGTTTGMAAAGAAATCTAAGAATTCCTTCAAGAGCAAATCAA	TTTTCGGGCGTGTTGGTTGGCAGGAATGGAAATGTGTAGCGAGGTTTGATGGTCTCTGTG[T/C]ACTGAAGTAGTGGTACAAGTGGTCGTAGGTTTCATACAGTAGTTGCGAGGACTCGAATAA	CGGCCAGGAGGCCAAGGAGGTGGCCGGCCCCGCCGTCGTCGTCTCCTACGTCGTCTCCGG[T/C]GTCTCCGCCATGCTCTCCGTCTTCTGCTACACCGAGTTCGCCGTCGAGATACCCGTCGCA	GGTGGCAAGATTCTGCTATGGAGTGAAAATAGAACTTTCTTCTGCAAATGTTGTCCACCT[A/G]CGTTGTGCCTCTGAGCATCTTCAGATGACTGAAGAAATATCTGATGACAACTTGATTGCA	GGTGTAAGAAAGTAAAAACACTTGGGACCATAAAATTCGTCATGCTGCTACGTGAACGTTTTATATACAAAACTAGTATATGTGTAGTATTTTTAGTGGACATGACGATGAAGATTCCCC[A/G]AAATTCATTTCGGGGTTTCGGATGTTATTGGACATCATTTTGTAAAGTCCTCGCTCCTTAAGACTGTAAGTAGGGGTATGGTATGTATGTATAAATTCTTCGAACGTGATTAAGTGTCTG
Ack. Bavaria	C	T	G	A	T	A	C	G	G	A	T	A	C	A	G	A	C	T	G	T	A	A	A	C	A	G	A	C	G	G	C	C	A	G	G	C	T	C	G	G	A	G	A	G	C	C	T	A	G
Ack. Danubia	C	T	G	A	T	A	T	T	A	G	C	C	C	G	G	T	C	C	G	C	A	A	G	T	A	G	A	C	A	A	T	C	G	G	C	C	G	A	A	A	G	A	A	A	T	T	C	G	G
Barke_MAGIC	C	T	G	A	T	A	C	G	G	A	T	A	C	A	G	A	C	T	G	T	A	A	A	C	A	G	A	C	G	G	C	C	A	G	G	C	T	C	G	G	A	G	A	G	C	C	T	A	G
Criewener	A	C	A	C	G	G	T	T	A	G	C	C	C	G	G	T	C	C	G	C	A	A	G	T	A	G	A	C	A	A	T	C	G	G	C	C	G	A	A	A	G	A	A	A	T	T	C	G	G
Heils Franken	A	C	A	C	G	G	T	G	A	G	C	C	C	G	G	T	C	C	G	C	A	A	G	T	A	G	A	C	A	G	T	C	G	G	C	C	G	A	A	A	G	A	A	A	T	T	C	G	G
Heines Hanna	A	C	A	C	G	G	T	T	A	G	C	C	C	G	G	T	C	C	G	C	A	A	G	T	A	G	A	C	A	A	T	C	G	G	C	C	G	A	A	A	G	A	A	A	T	T	C	G	G
Pflugs Intensiv	A	C	A	C	G	G	T	T	A	G	C	C	C	G	G	T	C	C	G	C	A	A	G	.	A	G	A	C	A	A	T	C	G	G	C	C	G	A	A	A	G	A	A	A	T	T	C	G	G
Ragusa	A	C	A	C	G	G	C	G	G	G	C	C	A	G	A	T	T	C	A	C	G	T	G	C	.	.	G	T	G	G	C	A	G	A	G	.	G	C	A	A	G	G	.	G	C	T	C	G	.
DH Linie 1-4	A	C	A	C	G	G	T	G	A	G	C	C	C	G	G	T	C	C	G	C	A	A	G	T	A	G	A	C	A	G	T	C	G	G	C	C	G	A	A	A	G	A	A	A	T	T	C	G	G
DH Linie 1-20	A	C	A	C	G	G	T	T	A	G	C	C	C	G	G	T	C	C	G	C	A	A	G	T	A	G	A	C	A	A	T	C	G	G	C	C	G	A	A	A	G	A	A	A	T	T	C	G	G
[truncated: 92 more columns]

## Sheet: Table S5
marker	BOPA1_3187-1073	SCRI_RS_127224	SCRI_RS_166520	SCRI_RS_145415	SCRI_RS_179528	SCRI_RS_128121	SCRI_RS_148318	SCRI_RS_213333	SCRI_RS_162631	SCRI_RS_223021	SCRI_RS_78255	SCRI_RS_160641	SCRI_RS_182092	SCRI_RS_204453	SCRI_RS_47197	BOPA2_12_30329	SCRI_RS_229727	SCRI_RS_47235	BOPA1_8365-454	SCRI_RS_139762	SCRI_RS_161476	BOPA2_12_31351	SCRI_RS_200391	BOPA2_12_11508	SCRI_RS_142007	SCRI_RS_203781	SCRI_RS_29353	BOPA2_12_30780	SCRI_RS_143373	SCRI_RS_140096	SCRI_RS_171103	SCRI_RS_138142	SCRI_RS_165631	SCRI_RS_219709	SCRI_RS_150815	BOPA2_12_30083	BOPA2_12_30141	SCRI_RS_114631	SCRI_RS_114639	SCRI_RS_154007	SCRI_RS_172087	SCRI_RS_181055	SCRI_RS_190665	SCRI_RS_192686	SCRI_RS_193769	SCRI_RS_198173	SCRI_RS_202811	SCRI_RS_237670	BOPA2_12_10878
chromosome	7	7	7	7	7	7	7	7	7	7	7	7	7	7	7	7	7	7	7	7	7	7	7	7	7	7	7	7	7	7	7	7	7	7	7	7	7	7	7	7	7	7	7	7	7	7	7	7	7
cM	20.3966	20.8215	20.8215	20.8924	20.9632	21.3881	21.3881	21.3881	21.8839	21.8839	21.8839	22.7337	22.7337	22.7337	22.7337	23.017	23.017	23.017	23.3003	23.3003	23.6544	23.7252	23.7252	23.796	23.796	23.796	23.796	24.0793	24.0793	24.1501	24.1501	24.3272	24.3272	24.5042	24.5042	26.7129	26.7129	26.7129	26.7129	26.7129	26.7129	26.7129	26.7129	26.7129	26.7129	26.7129	26.7129	26.7129	27.3371
sequence	GCGGAATCTGGGACTCGGCTAGTAGATGTCAGCGCACCAGAGCTAGTGTTAGACCGTGCGACGATTTTCCACGTTCGATCCTGCTTCGACGCATTGACGCTTCCTTTTGTCAGTCCATGT[C/G]GATGTATGTCATTTAATCTGTTGTGTCCGTTGTCCTTAGACTTTAAGACAGCTCGATATCGGGAAGATGTGGTAGGCGGCGGTGATCTTCTCTGTTCTTTCATATGTACCGAGAAACGGC	TCCAGCCCAACTCTTCAATCGGAGATGAGGAGATTGCGGATAGAGTGTTGATGAATCAAC[A/G]TAAAAGGATGCAAGTGTGCCTCATCCTCACACCGTGTGGACTTATGTTTCTCGCCCAAAT	CTTCGTAGTACTGTGCAGCCCCATCGAGATCGGTGATCCATTTTGCTCGTACCTACTTTG[A/G]GTGTTTTTGGAAGGTCACCCCTGCGGCTGCTTTCATCAACATTATGTGGCCGTTTGTCTA	CATGTGATAAATGTATCTTCATTGACATCTTTGGCTCGCAGTTGATGTTCAGTTCCTGCC[A/G]GTATGCATAAAGTGCAATCTATGTYGTACTCCCTTTGTGCATTTTGGAATCAACATGAGC	GATTTATGTAAAATAGCCCACTC[C/G]TTCTCAAAGCTCAGTCACCATTCGTTCAACTTCAGAGCTCATCAGGTCTGTTTCTTGCCC	CGTCGACACGGCCGTCTCCGCCGCCACCAAGCTCCAGCGGCTTCGGCATCTGGGACGGTA[T/C]TTCAAACAATCGGCAAAGACGATGCAGCAGCAGTTCCAGAAGGAGTCTAGGTTCTACGGC	CACTGCTCAGAAGTCATATGTGCATGCCCTCAATGAATGGCTCCAAAAGTGCATCCTGCA[A/G]CCACCCCAGGAACGACGCCGTCGGAAGCGGAACAACTCATTTCCTCCTCGCCAGGCAGTC	CAAGGATGATCCTGAACTGCTGAACATTACTCCTCTCGAAGCACCAGCTGCACCCGAAAC[T/C]AGCAGATCCTCAGATGAAGGCAAGGGGAAGCAGCTTGATGTACAAACTCGGGATCCGGGC	TTGTGTTGCGTATGGGATAAATGACACCGAGGGGATATTCGATGATTTTGGGTTCAAGGA[A/G]TAGCACTCCTCCGCTTTAGCAGCAGGCGGGYAGGCATCAGAAGCATGCGAATGCAAGGCG	CCGCCGGTGGGCCAAGGAGTACACTTCCCATGAGGTCGTCAGGCGGTCCCTGCCGGACAG[A/G]GACGAGCTCGTCGCCTACTTCACCAAAAACAAGGAGAAGTACCGGTCGTCGATGCTCAAG	CTACTGTACCTGATGATGACTTKTTCTAGATTTGAGCTGAATGTTGTTAAGRGATTGTGC[T/C]GAATTGTTCCACACCAACTTATTTTCCTTGTTATTACGAATTAATAGCACTGTACATTCC	CTACCGCCTCACACCGTTGTCCCGCATCCTGGTGCACGGTGTCGTAGCGGATGAGCATCA[T/C]AGCCAGAAGTATTTTGTGCTCGGCGTGACCTCGCCGCATTACACGGAGGCGGCGAKGGGG	AGCGAACGCTGCATGGACCTTGAAGCAACTAATCTTTATACTTTAGCTACTTCAAGACCC[C/G]TGGAACATTCCCTTAGAAAAATAAGCWCCTCCTTTATTTTTACCTTTAAAGCACAATATC	TCAACCGGAAACCAAACCAAACCAACGATCTCACTAGGGCCGCTAATTACTAGTGCTATC[T/C]AAACCAAATCAAATCTTAACCCGGCGATCGGACTGGTTGATTTGCCAATTGATTAATTGA	GTGAAAATGACTGGCGCAAGCTATTCATGGAAGCAGGGTTCAAAGACTATAAAATTGTGA[A/G]GAAACTGGGAGCTCGATGCGTTATCGAGGTCTACCCATAAGATGTTGTGCTCTAAGGATA	CACCGCCGAAACGGCCTGTTGCCGTGTGACTGAGATGAATAATCTGTCTGTTCTAGGGCT[A/G]CTATGTAGCATAATCGCCGCCTTTAYGATCTGTTGTACGCAAGTTGGATTAGATCGTGGC	TCCGGAGGTGTACCGGCGGATGAAGGGCGACTCCCATGTGAGCAACTACTGTAAGTTCGA[T/C]AGCCAGCTGCTCACCGCCTTCACCTCCTCGCTCTACGTCGCCGGCCTGCTCACTACCTTC	GCTCAAAGCAACACATTCAATCACATAATT[A/G]AACCAAGAAAGGGAGAGAGAGCAATGGCCACTCAGGCAGAGACCATTGAGGTTCCCGCGG	GAGCCCGGCAAGACGGAGGTCTGCCATTGGATCTTCGAGGGCGACATGACGTGGACGGCCGCAGATTGACCGATCSATGCCATGGCAAGTGCTTAAGCCAGACTAAGACAAAGGAGTAGC[A/G]GTACATTTACCAGGTTCAAATTTATGTGTGGTGGTCTTGTGTACGTATGGACCATCGTCCAAAAAGAAGAACGCGTTGAAAGAAAGCGTGAGCTGAGCTGAGCTGACCGAAGTCCCCTTT	TCTCTTTGTGTAATCAGTTAAGTTGTTCAGTGTTAAGTACTAGAGAATCTGAGTGCCGTG[C/G]TACATGATTAGTCCAGCTTTTGCTTTGTGCAATCAGTTCAACTTTTACCTTCTAACCCCT	TTCCACCGCGGAAGTCCGGATCTCGACGCGACGGAGAGGGAAAAAACGAATCTTTCTTCC[A/G]CCTCCTCCCCCGCCCATCGCCGCTGCCCCGCGGCAAACTCGGTGTCCGGAGGGTCCGRGA	AAAACCATGGGGATTCTATCCTTGTGTTGTACTAACATTGCTATACGCTGCTGGCGTTGC[A/G]CAGCAGACATACATAATGGGTTTGGTCTCCCCTGCGCTCTCTGCCTTCCCTAGGGAAAAA	GGTCCCAAAGGTCTACTGGACTTATACACGTAAATCTATACTAGCACTGGAATGGATTGA[T/C]GGGATCAAGCTAACCGATGCTGAGCGCATCAGTAAAGCCAATCTTAACAGGAAAAATATT	AAATAGAKTAACAAAATCATACTAGAAGGGAAGAATGAATAGAACACAAAGGAATCAACA[A/G]GAACTAGTGCTAGGGGAATTAGTCCCAAGATATTCCTGCCCTGCCCCTCTYTCTCTCTTT	ACTGTTTTCGGAGGAGTTTCTCGGATTTGGCAGGCTTGCAAGGAGGGATGTGGAGCTTCA[T/C]TGGTGGTGCCGAAGTAATTTTTTGAGGATGGAGAAGGGTGGAATTTGGACTATGGACAAG	TCTCCAACCTATGATGTGCCTGGACCATACTTAGTTCGTCTTCCGAAATACGACAGAGGA[T/C]GTATAGCACACTGGAACATTGTAGGCACACGCCATGTATTTCTTATGCTGCCGATAGCTA	TGATGAAGAGGTAATGGAAACGGAGGAGAACGTGGATGAAGCTGTCCAAGTTGATACTGA[T/C]GAACCTGAAGAAACCGTTCTTGTAAATGGGAATGAGGGTGAGGAACAGTGGGTGCTAACC	TGCCAGCGTCCTTGGTGAAGGCCGCAGCAACGGCCTGCCGGACAAGCGCCTCGGCGTTGG[A/G]GCAGGTCTTCTGGTAGAACCCCACCCGRAGCTGCGCGGTGGCCAGAACCGGCAGCAAGCA	GCACGCGGAGGCGGCCCGCGAGAGGGCTCCAACGGCGCCGGATTTCTCCAAACTCTTGGA[T/C]GGGGTGGTCTTTGTGCTGTCAGGGTTCGTGAACCCTGAGAGGGGCAGGCTGCGCTCCCAG	ACACGAGAAGTTCTATCTCAAGTCTTCAATTTGGAACAATCTTCATCCAAA[T/C]CAACTTATCGGACAACCTGCTGTCGTCAAGGAAATGGATTGTTTGACAGCAACCGTTGAA	GTCACGGAGGCTGTCCAAGGTCGTGTCCTACTACGGCCTCACGACTCCGCCGTACAAAAC[T/C]GACGCCCTGGAGCCGTACATGAGCAGGCGGGCGGTGGAGCTGCACTGGGGCAAGCCCAGC	CGGGAGAAGTTCCCTTAGCTTCCAGAATGTAACGCGTGCATGGTCYCGCCSCGCCTCGTT[T/C]ACGTTGGTTGAGGCGTCGCTCATATTGTACGGTTTGGATTACTTGAATAACTATTCTTAA	ATTCCTCTGCATATCTTACTTGCTCTCTCAGCTACAGGGTTATTCATGTTTCTTCTACTC[A/G]CGTTTGTTTCTGACGGCAACAGAGGCAAAGGAACATACATACTCAGGGTAGTCCCGACTG	TACTCACGTAGTACGAGTATAATGTTCAGCGAGGCGATGCAGATCAGGCCTTGCGCCTCT[A/G]TCCGTGCAGGCACTTGTCTGATGAAGTAATCATAATGTATTCAGCCAGTAATCTTGAATT	AACCTGTTCCCCTAAAAATATCATGAACTCTTCCCCAATGCTTGTTGTCAAATCGCAGAA[T/C]CGGTCCAGAGTAGTTTTGCACCGAGTTGCAAACACAATTTCCGTCGACGTAACATAAAGA	ACAGAGAATAACAGGCAAGTTTTGGCACGTGTTTAGTGATTTAACCATCCGCACCCATTT[C/G]CTGATTTATTGTTGCTTCAAGACAGACGATCTTATCTTCCAAACAGCAAGTTAAAAAGAG	ACTATTTTGCTGACGTTCCAGGGGTTTTAGGGGACTGGTACCACACAATCTGAAGCAACC[A/G]TGTAGCCACAGAATTATCTGGACTGCAGGTTTCAATCAATCATGAAGATACAGTAAAAGC	CCGGTGCMAAGCCTGTCCATGTGGCGGGAGGGGTGGTTACTTTCTCAGGCTGTGTCACTC[A/G]CTATATCGCCAGCGTTGTAGCTAGGGAGTGGGACAYATGGTTTATACGTACGAAAAGCTC	CTCGCTGTACATCGTCAGCTTCGGTGCAAGTGATTTCGTGCAGAACTACTACATCAACCC[T/C]CTGCTCTTCAAGACCCAGACCGTCGACCAGTTCTCGGACCGCCTTGTCAGCATCTTCGTC	AAATAATTTCGAAGGCTACAGATCAAACACACCAGCATGATGGCTTTCTGAAAAGGAACA[A/G]ATGTGTCAATGTGGAAGCAGATGGTGCCCGCTCTTTGGCTGAAACAACTGAGGATAGCGA	AGCAGTAAAAATGTTAGTTGCTTGGCCATTTACAACAACACACAGAACAGGCTTCATGGA[T/C]ACATACCATCGAACTAGGGTGACTAGCTACTGGCTGCTGGAGACCGGAGCGCCATCTTCA	GAGATACATGAACTCTGACCTCTTTGCAGCTGTAAGRGAGGAGTGTATTGCCATGACCTT[T/C]TGATCTCACATGCTACAAATTCAAAAGAGTTGTGTGTAAAAGGTGAATGCAGCTGGTTAC	CTCTGGTTCGACCCGGCCGCCGGCTACCACACCTACACCATCATCTGGAACGACCGGAAC[A/G]TCATCTTCAAGGTGGACGACCTCTTCCTCCGCTGCTTCACGCGCCACGCCGACCTGCCCT	GCCGGTGCCCGTAGCAAAATCCACACAAAAATCCACAGCCTCACCGGCATTTGCTTCTTG[A/G]AGAATTCATTCACCTTTATTTACTATCTTCATCAATCCGTCTCGGCAACAATCACCATAT	AAACTCGGAACAGTTGTATGTGAAGGGTATATGTAGTCGGTTACCTTAATGTGTTGCAGT[A/G]GACAGCATTCCTACGGAGTWTATCTACAAGGGATCATGCATTGTTATTAATCATTGAATG	GAGCGAGGCAAACATAAAATCCAGGGAATAGGACCGGGATTCGTGCCTGAAATCTTGGAC[A/G]CCTCGGTCATCGACGAGGTGCTTACCGTGACCACTGAGGAAGCAATGGCGAACGCAAGGA	GACGTCCCGCCTTCGTCTCAAGCGCTCACATTCCACGGCAAAATCAACGGTAAGTCCAGC[A/G]GACCTGAGCATCTTGTCTCTTGTGGTTCCTGTCCCCAATTGACAGCTCTGGCCTGTGGTG	TTCCAACCTCGTAGTTTTGTCAAGAACGGAAAGGCTGTATAAGCTGGGGGTGCCAAGCTC[A/G]TGTGGCGAGGATGTTGGACTGTCGTCGTACGCCTACAACGTCATTGGAGATGACGGCGGG	AATCCGTGGCACGTATCATTTTGCCCCCGGCTTTTGGTTATCATTACCAGCGTCTTTTCC[A/G]GATACAGCGGCCGTCGCTGCAGCTGTCATGGCTGCAGCCGCAGCGCCAACCTTCACGCCG
Ack. Bavaria	G	A	A	A	C	C	G	T	A	A	T	T	C	T	G	A	T	A	G	C	G	G	T	G	C	C	C	G	C	C	C	T	G	G	C	G	G	A	T	G	C	C	A	A	A	G	A	A	G
Ack. Danubia	G	A	A	A	C	C	G	T	A	G	T	T	C	T	G	A	T	A	G	C	A	G	T	G	C	T	T	G	C	T	T	C	G	A	C	C	G	G	C	A	C	C	A	A	A	G	G	G	G
Barke_MAGIC	G	A	A	A	C	C	G	T	A	A	T	T	C	T	G	A	T	A	G	C	A	G	T	G	C	T	T	G	C	T	T	C	G	A	T	G	A	G	C	A	C	C	G	G	G	G	G	G	G
Criewener	G	A	A	A	C	C	G	T	A	G	T	T	C	T	G	A	T	A	G	C	A	G	T	G	C	T	T	G	C	T	T	C	G	A	C	C	G	G	C	A	C	C	A	A	A	G	G	G	G
Heils Franken	G	A	A	A	C	C	G	T	A	G	T	C	G	T	A	G	C	G	A	G	G	G	C	G	T	C	C	G	T	C	C	T	A	G	C	C	G	A	T	G	T	T	G	A	G	A	A	A	G
Heines Hanna	G	A	A	A	C	C	G	T	A	G	T	T	C	T	G	A	T	A	G	C	A	G	T	G	C	T	T	G	C	T	T	C	G	A	C	C	G	G	C	A	C	C	A	A	A	G	G	G	G
Pflugs Intensiv	G	A	A	A	C	C	G	T	A	G	T	T	C	T	G	A	T	A	G	C	A	G	T	G	C	T	T	G	C	T	T	C	G	A	C	C	G	G	C	A	C	C	A	A	A	G	G	G	G
Ragusa	C	G	G	G	G	.	A	.	.	G	.	C	.	C	A	.	C	.	A	C	.	A	T	.	T	T	C	.	C	C	C	C	G	A	C	G	G	G	C	A	T	C	G	A	.	G	G	G	.
DH Linie 1-4	G	A	A	A	C	C	G	T	A	G	T	T	C	T	G	A	T	A	G	C	A	G	T	G	C	T	T	G	C	T	T	C	G	A	C	C	G	G	C	A	C	C	A	A	A	G	G	G	G
DH Linie 1-20	G	A	A	A	C	C	G	T	A	G	T	T	C	T	G	A	T	A	G	C	A	G	T	G	C	T	T	G	C	T	T	C	G	A	C	C	G	G	C	A	C	C	A	A	A	G	G	G	G
[truncated: 79 more columns]

## Sheet: Table S6
	HvHeading Locus	Ppd- H1 Locus	Vrn-H1 Locus	Vrn-H3 Locus
Markersa	BOPA1_2036-1027 to BOPA2_12_11078	SCRI_RS_231889 to SCRI_RS_147371	SCRI_RS_126419 to SCRI_RS_78626	BOPA1_3187-1073 to SCRI_RS_172335
Chrb	chr1H	chr2H	chr5H	chr7H
Start (bp)c	470389577	20080081	585789485	22774581
End (bp)d	487105716	36027336	607886840	59282287
Parental haplotype in DH line 1-4e	Spring type (Barke)	Facultative (Ragusa)	Spring type (Heils Franken)	Spring type (Criewener, Heines Hanna, Pflugs Intensiv, Ack. Danubia)
Parental haplotype in DH line 1-20e	Spring type (Ack. Danubia)	Facultative (Ragusa)	Spring type (Criewener, Heines Hanna, Pflugs Intensiv)	Spring type (Criewener, Heines Hanna, Pflugs Intensiv, Ack. Danubia)
Allelef	_	Photoperiod-sensitive	Winter-type	Recessive
aSNP markers (Comadran et al 2012) at the start and the end of the investigated region.
bThe chromosome on which the haplotype was located.
cPosition of the marker at the start of the locus.
dPosition of the marker at the end of the locus.
eThe founders: Spring ecotypes: Ack. Bavaria, Ack. Danubia, Barke, Criewener, Heils Franken, Heines Hanna, Pflugs Intensiv; Facultative type: Ragusa.
fAllele in DH lines 1-4 and 1-20 based on genotyping of Ppd-H1, Vrn-H1 and Vrn-H3 genes in founders presented in Table 1.

## Sheet: Table S7
	DH lines 1-4								DH lines 1-20
	11 days		19 days			33 days			11 days		19 days			33 days
	Replicate_2	Replicate_3	Replicate_1	Replicate_2	Replicate_3	Replicate_1	Replicate_2	Replicate_3	Replicate_2	Replicate_3	Replicate_1	Replicate_2	Replicate_3	Replicate_1	Replicate_2	Replicate_3
HORVU1Hr1G066630	16.7162	16.8039	17.4388	17.3765	17.2692	17.9367	17.9319	17.8763	17.021	16.9651	17.7362	17.8685	17.7761	17.9637	18.0565	17.781
HORVU1Hr1G066650	9.03498	8.73899	8.96186	8.97219	9.11	7.46119	7.46739	7.76902	9.01764	8.79728	9.14357	9.16237	9.38483	8.1197	7.97444	8.21557
HORVU1Hr1G066760	10.7664	10.1077	11.1252	11.3976	11.2146	11.2666	11.084	11.2876	10.2932	10.2527	11.0141	11.1313	11.0888	11.2837	11.3062	11.1343
HORVU1Hr1G066770	13.9958	14.0042	14.3164	14.4759	14.5762	14.0159	13.9045	13.9989	13.9385	14.0176	14.4546	14.4383	14.4185	14.2489	14.1543	14.3738
HORVU1Hr1G066830	12.5892	12.4463	12.7116	12.7585	12.4646	12.8235	12.5611	12.744	12.7501	12.686	12.841	12.975	12.9846	12.9419	12.944	12.8062
HORVU1Hr1G066910	0	8.96623	5.69782	0	0	0	0	0	0	7.071	0	0	7.30903	0	0	0
HORVU1Hr1G066930	8.61262	11.3169	8.13174	9.11	8.89571	7.39128	8.82642	9.22781	5.39429	7.67615	8.73262	9.25889	8.17677	9.46972	8.72568	8.65493
HORVU1Hr1G066960	17.5369	17.2409	18.2363	18.1422	18.1328	16.9545	16.5525	16.9306	17.0889	17.0181	17.5879	17.6675	17.2354	17.7297	17.7311	18.1792
HORVU1Hr1G066970	0	0	0	0	0	4.42692	4.97109	4.56291	0	0	0	0	0	6.26944	6.20299	7.71183
HORVU1Hr1G066980	13.7904	14.1734	14.0644	14.0999	13.9836	13.7983	13.8188	13.7923	14.02	14.184	14.2263	14.2013	14.3519	13.8607	13.8188	13.9027
HORVU1Hr1G067000	10.7379	10.6821	10.9455	11.1002	10.852	11.0472	10.9977	10.9999	10.7719	10.7314	11.29	11.0416	11.6041	11.3448	11.2261	10.5776
HORVU1Hr1G067020	10.8721	10.9821	11.21	10.5228	10.6735	10.0396	10.2505	10.2651	11.0056	10.9193	10.5977	10.8015	10.5807	10.5062	10.3349	10.1785
HORVU1Hr1G067070	0	0	0	6.87469	6.92261	0	4.1995	0	0	0	7.13193	0	7.35064	4.29792	0	0
HORVU1Hr1G067080	9.10896	12.1954	12.2056	13.1065	13.4065	11.5948	11.2321	11.1143	9.72119	10.5906	12.2369	12.0559	11.7673	10.529	9.28613	9.7499
HORVU1Hr1G067100	13.1968	13.4225	13.2733	13.3693	13.2733	12.7017	12.3406	12.4943	13.6268	13.6175	13.4623	13.6275	13.6021	13.125	12.9676	12.9879
HORVU1Hr1G067110	15.7774	17.1161	15.613	14.7935	14.9394	14.6355	14.8106	14.6113	16.3906	17.0061	15.6019	15.3001	16.17	14.274	14.0614	13.9566
HORVU1Hr1G067140	14.6052	14.4597	14.8006	14.878	14.7326	13.6307	12.8466	13.3761	14.9464	14.8507	14.9742	15.0858	14.977	14.5565	14.4772	14.4087
HORVU1Hr1G067160	13.9368	14.0622	15.681	15.4405	15.1751	13.01	12.7563	13.4196	14.5045	14.7406	14.9562	14.8562	14.9391	13.9456	14.0117	14.3562
HORVU1Hr1G067170	12.441	12.7799	13.085	12.9173	12.5201	12.5661	11.506	12.858	14.1023	13.9018	14.2392	14.4474	14.5187	14.02	13.8545	12.6823
HORVU1Hr1G067200	14.1597	14.3119	14.4642	14.5364	14.5094	13.9506	13.9096	13.8216	14.3872	14.3718	14.7077	14.5299	14.774	14.385	14.2225	14.112
HORVU1Hr1G067230	12.3387	12.4866	12.1712	12.1365	12.1759	13.4771	13.786	13.6122	12.1334	12.2576	12.2638	12.0784	12.1626	12.9981	12.9732	12.85
HORVU1Hr1G067240	12.6794	12.5852	12.7273	12.7607	12.6336	13.1068	12.945	13.0614	12.7374	12.6565	12.8727	13.0089	12.9178	13.0642	12.9675	13.0137
HORVU1Hr1G067290	13.1461	13.0394	13.3437	13.1222	13.2216	12.8421	12.7985	12.9153	13.3561	13.3338	13.219	13.0913	13.1754	13.0785	13.1747	13.3559
HORVU1Hr1G067300	13.6986	13.919	14.2064	14.3117	14.1918	15.039	15.0826	15.0084	13.8041	13.9137	14.2634	14.2871	14.3943	14.8156	14.7084	14.2831
HORVU1Hr1G067320	11.3068	11.3336	11.5159	11.4756	11.4675	10.8014	10.9008	10.8645	11.5388	11.377	11.3695	11.1127	11.418	11.2057	11.1555	10.9955
HORVU1Hr1G067330	7.77382	7.91479	9.25201	8.64097	9.05367	8.95769	8.02788	8.7379	7.80775	8.13914	8.96439	8.3474	8.10973	9.22593	8.63625	8.39043
HORVU1Hr1G067370	13.8278	13.4197	14.2152	14.0644	14.1635	14.0752	14.0363	14.2263	13.7252	13.7389	14.0525	14.0237	14.1165	14.4238	14.5079	14.4292
HORVU1Hr1G067430	0	0	0	0	0	6.87648	0	5.45477	0	0	0	0	0	7.69313	7.88794	8.19025
HORVU1Hr1G067460	5.43823	7.32438	7.76537	8.61767	8.27793	14.3307	14.2219	15.0089	8.73925	9.57811	9.28122	9.15424	10.0481	14.9804	15.739	15.7303
HORVU1Hr1G067470	0	0	0	0	0	0	0	3.64062	0	0	0	0	0	7.11705	5.02538	6.08291
HORVU1Hr1G067480	13.2858	13.3847	13.9524	13.9129	13.9144	13.9937	14.0911	13.9822	11.7978	11.6213	12.2499	12.2174	12.4021	12.1067	12.314	11.7097
HORVU1Hr1G067490	0	5.84413	2.86391	4.29209	3.78825	5.3353	4.8459	2.84955	2.70826	4.82982	0	2.8764	2.90298	4.24019	0	0
HORVU1Hr1G067520	8.50826	8.80094	9.6758	10.5183	9.63785	9.37973	10.2079	10.369	5.48026	5.06391	7.24183	8.81723	4.73023	4.61577	3.61149	5.5995
HORVU1Hr1G067530	12.0333	11.6	12.546	12.6855	12.5876	12.3656	12.0825	12.3695	11.655	11.5287	12.3233	12.1144	12.2447	12.4546	12.4165	12.0105
HORVU1Hr1G067550	0	3.21361	2.60039	0	3.50279	3.86872	4.80029	4.39406	2.44998	4.53164	3.49234	2.61248	4.05979	3.94808	5.92354	4.91385
HORVU1Hr1G067590	6.99761	6.23189	6.93085	7.02636	6.54855	7.88161	7.91705	7.71654	12.644	12.7415	12.5244	12.2647	12.4375	12.4551	12.3223	12.5571
HORVU1Hr1G067660	3.52021	5.92025	2.36877	4.561	5.12926	7.13844	7.15742	7.85525	6.4775	7.12216	7.91486	7.2522	7.322	7.73264	7.86574	7.73283
HORVU1Hr1G067670	8.59958	8.25571	8.79714	8.71923	8.8262	7.45873	7.30331	8.30786	12.7029	12.6735	12.6477	12.6077	12.5963	12.447	12.3264	12.6408
HORVU1Hr1G067680	0	0	0	4.16137	0	0	0	0	9.37715	9.5198	10.76	10.5725	10.3918	9.38337	8.48391	9.08445
HORVU1Hr1G067690	0	0	0	0	0	0	0	0	5.99826	5.57856	8.57135	8.81909	8.98697	9.77178	9.9126	9.94432
HORVU1Hr1G067730	0	3.86666	0	6.05819	6.1058	0	0	0	10.8855	11.5481	11.2686	11.1151	12.0669	7.98733	6.73525	8.32181
HORVU1Hr1G067750	5.86869	4.85767	6.11931	0	6.14802	0	5.94421	6.10289	12.7992	12.9153	12.8845	13.1898	12.5362	13.4083	13.0658	13.9808
HORVU1Hr1G067820	7.68817	7.94574	7.73109	8.19003	7.72178	8.25286	8.11111	7.98894	13.8669	13.8537	14.2056	14.2241	14.41	14.2296	14.2126	13.8267
HORVU1Hr1G067840	9.95965	9.7872	6.75055	6.73153	6.94787	14.2275	14.9724	14.6593	11.8362	11.0902	6.93651	6.09475	6.96381	11.1873	11.0559	11.1694
HORVU1Hr1G067850	8.01027	7.32486	7.61459	7.9564	7.16102	7.81722	5.65103	7.59801	9.01291	9.30809	9.6267	8.98709	9.70475	8.43054	9.24591	8.83028
HORVU1Hr1G067870	6.94635	7.49086	6.93801	6.91897	6.9669	9.35439	8.95292	8.76086	10.354	10.8029	10.267	10.2923	10.7164	9.33991	10.019	10.0373
HORVU1Hr1G067880	8.57427	8.59406	8.18621	8.5582	7.54007	8.41882	8.46694	8.49053	9.52471	9.23709	9.20137	9.72099	9.08707	8.86529	9.56543	9.90391
HORVU1Hr1G067910	16.0455	16.2841	15.8183	15.9056	15.9727	16.1799	16.3804	16.1392	15.9396	16.0055	15.8834	15.7993	15.9377	15.8856	15.9378	15.9316
HORVU1Hr1G067950	0	0	0	0	0	7.22067	8.24749	8.07484	0	0	0	0	0	0	0	0
HORVU1Hr1G067960	11.3551	10.8362	11.4977	11.7027	11.5203	10.688	10.9745	11.1841	5.1407	5.69978	6.53695	8.0737	7.27441	6.63693	5.75197	6.35429
HORVU1Hr1G067970	0	0	0	0	5.18714	0	0	7.11167	0	0	0	0	0	0	0	0
HORVU1Hr1G067980	11.7181	12.1558	11.655	11.6565	12.0184	13.788	13.9113	13.6918	7.82974	7.52929	8.65473	8.26562	7.9191	7.06783	7.001	8.19119
HORVU1Hr1G067990	12.7264	12.3516	12.8681	12.8465	12.8006	12.4443	12.2705	12.3695	8.41068	8.35114	8.97676	8.82189	7.85566	8.42255	8.30494	8.70683
HORVU1Hr1G068010	13.681	13.5637	13.4687	13.5073	13.4821	12.1963	12.0501	12.3498	12.8577	13.0178	12.6959	12.6609	12.5312	12.0052	11.9241	12.4104
HORVU1Hr1G068020	0	0	0	3.64887	3.6934	5.42326	7.18767	5.5624	0	0	0	3.67988	5.21766	0	0	4.55091
HORVU1Hr1G068030	12.3528	12.0359	11.6292	11.7333	11.7664	12.5979	12.7048	12.8562	5.70318	6.48633	6.97393	7.20349	6.91447	5.4028	6.53894	5.41622
HORVU1Hr1G068080	11.2418	11.7064	9.92844	10.5254	10.6047	11.7401	11.4866	11.772	10.0226	10.253	9.43214	9.00697	9.67189	10.6567	10.6434	11.5503
HORVU1Hr1G068110	11.4417	11.761	10.9271	11.0031	10.9563	12.2272	12.4593	12.7634	11.2163	11.3816	10.9448	10.7302	10.8349	12.3122	11.8179	12.7289
HORVU1Hr1G068120	0	0	0	0	0	9.83792	9.208	9.94405	0	0	0	0	0	0	0	4.65374
HORVU1Hr1G068150	0	0	0	0	0	11.4025	10.0625	11.4245	0	0	0	0	0	6.2769	6.21044	7.86308
HORVU1Hr1G068160	14.7154	14.8543	14.8951	14.8393	14.9629	13.9796	13.6113	13.7254	9.79459	10.4421	10.4319	11.1074	9.65277	9.83111	9.67572	10.1517
HORVU1Hr1G068170	16.1783	16.2098	15.83	15.8468	15.8564	16.622	16.6573	16.438	10.6798	10.7223	11.3525	11.9408	10.0539	10.8562	10.6779	11.2646
HORVU1Hr1G068200	7.14249	5.72101	7.0949	6.34599	7.12381	8.06823	7.59205	7.81105	3.1658	0	4.27177	3.87844	0	3.26226	0	3.27457
HORVU1Hr1G068220	0	3.86811	4.1413	0	4.16879	8.90119	8.46836	8.29301	0	0	0	0	0	0	4.0084	0
HORVU1Hr1G068240	4.98574	7.00149	8.51996	8.57101	6.2424	0	4.10278	5.78873	5.36929	5.04402	5.82245	0	6.42609	6.71888	7.3834	7.53401
HORVU1Hr1G068280	9.31588	9.0779	8.05013	7.6178	9.07647	10.1349	8.19371	9.78454	10.8634	8.9406	7.39288	7.06992	8.90024	9.97217	10.1526	8.98732
HORVU1Hr1G068320	10.7258	10.3116	11.565	11.404	11.41	11.7882	11.3378	11.3457	10.4826	10.4601	11.2703	11.1984	11.291	11.2633	11.1705	11.219
HORVU1Hr1G068330	3.0755	5.35178	3.30217	5.74095	0	3.16014	3.14341	4.77012	0	4.04372	5.99577	4.80012	2.47846	4.71498	6.02893	3.24819
HORVU1Hr1G068380	6.10743	6.07122	0	0	0	0	5.60808	6.75279	0	4.62137	4.82548	0	4.85204	4.7372	4.67244	4.75043
HORVU1Hr1G068430	9.09196	9.05528	9.60882	9.40349	9.54783	9.40574	8.24749	8.35767	9.72208	9.04326	8.71297	8.6251	9.31048	9.46795	9.67099	9.67406
HORVU1Hr1G068440	11.4405	11.3912	11.4157	11.3619	11.2008	11.3054	11.1107	11.2339	11.2451	11.1431	10.6686	10.9358	10.8493	11.2311	11.1882	12.188
HORVU1Hr1G068450	4.89317	4.85767	0	6.67833	0	0	6.93244	0	0	0	5.15709	0	0	7.0355	0	5.08145
HORVU1Hr1G068460	9.3041	9.60796	9.3522	8.84295	9.14067	8.40175	8.12078	8.92127	9.9608	9.72357	9.99057	9.64311	10.036	8.76875	9.06555	8.52401
HORVU1Hr1G068490	15.439	15.2352	15.247	15.2948	15.2532	15.0311	15.0497	15.011	15.3011	15.1953	15.1099	15.062	15.0609	15.1143	15.0416	15.2738
HORVU1Hr1G068500	9.22874	8.91694	11.2618	11.0886	11.43	11.8101	11.9499	12.3117	9.23716	9.0875	10.6198	10.5274	10.8107	11.8027	11.6992	12.0165
HORVU1Hr1G068520	8.97918	8.74739	9.87715	9.72192	9.98212	10.4071	10.459	10.4579	8.2614	8.3829	9.3106	9.45528	9.39532	10.4429	10.272	10.5611
HORVU1Hr1G068530	10.0424	10.6756	10.2132	10.3566	10.4798	9.54343	9.92373	9.37931	9.25159	9.62565	9.97233	10.1274	10.3215	9.56569	9.29229	9.29742
HORVU1Hr1G068570	3.92819	0	4.1674	0	0	4.01775	0	4.15167	4.95017	0	4.18409	0	0	5.05491	5.55938	4.11061
HORVU1Hr1G068580	8.05899	8.41698	8.15281	7.37174	7.41977	8.29821	8.34632	7.75076	8.20504	7.57382	7.67	7.25415	7.28467	8.3128	8.17192	8.09282
HORVU1Hr1G068590	5.98068	5.94452	7.22197	0	6.26034	6.07487	7.62673	0	9.35435	8.60646	0	7.23634	0	0	0	0
HORVU1Hr1G068640	17.5044	17.1183	17.067	17.0878	16.9475	16.0781	15.7909	16.0543	17.2166	17.1841	16.4484	16.7178	16.3987	16.4281	16.3255	16.9614
HORVU1Hr1G068650	13.0785	12.9097	12.8341	12.9671	12.8379	12.5825	12.3758	12.7848	13.2658	13.2698	13.1991	13.0681	13.1363	13.0232	12.8759	12.9924
HORVU1Hr1G068660	7.43244	7.67911	7.68572	8.20496	8.19817	8.35748	8.32393	8.71699	6.25781	7.66418	7.09551	7.59173	8.25105	8.11401	7.76271	8.64808
HORVU1Hr1G068670	8.46004	5.98275	7.58061	8.40611	8.80704	8.18459	7.98589	8.23924	6.40808	6.07816	7.27812	7.44383	4.36794	7.88374	7.12025	6.78899
HORVU1Hr1G068740	8.96132	9.53506	8.36942	8.83445	9.77434	9.40984	9.67442	9.64298	12.381	12.6498	13.1081	13.1531	13.1053	13.6275	13.5744	13.6501
HORVU1Hr1G068760	6.60071	6.4659	7.03203	7.3157	5.57811	7.24352	7.0148	6.83641	11.3445	11.3469	11.9431	11.9455	12.0042	11.9737	11.7085	11.8162
HORVU1Hr1G068770	8.24497	6.75742	7.21507	7.72348	6.88414	6.69775	7.56565	6.61845	14.5364	14.4676	14.0276	13.9998	14.0665	13.7976	13.7096	13.8364
HORVU1Hr1G068790	11.8371	11.7862	12.2834	12.3773	12.1797	12.8147	12.9417	12.9874	16.675	16.7279	17.0759	17.0227	17.022	17.356	17.4183	17.5866
HORVU1Hr1G068800	0	0	0	0	0	0	0	4.57274	0	0	0	0	0	8.21328	8.19846	7.06305
HORVU1Hr1G068820	9.49839	9.37566	9.19954	9.45824	9.19764	8.80867	8.75342	9.02093	5.49283	5.48069	6.26402	0	4.74261	7.27831	6.68522	5.61209
HORVU1Hr1G068830	11.6203	10.3951	12.5549	12.6616	12.6255	14.8232	15.1538	14.9167	11.5558	11.2285	12.9941	12.8679	12.8374	13.92	14.2148	14.6035
HORVU1Hr1G068850	13.9287	13.545	14.0473	14.0551	14.1262	13.6756	13.7828	13.9071	13.71	13.5792	13.7599	13.8087	13.7215	13.7552	13.7076	14.0534
HORVU1Hr1G068860	11.1606	10.9356	10.8775	10.5896	10.4697	12.0342	12.0021	11.7423	11.6277	11.4249	10.8731	11.0447	11.0045	11.3736	11.5148	11.6666
HORVU1Hr1G068870	13.0278	12.9433	12.8887	12.713	12.5979	12.7221	12.4998	12.611	13.1047	13.0717	12.6568	12.7701	12.7138	12.6796	12.5974	12.9627
HORVU1Hr1G068910	11.861	11.9097	12.4859	12.0964	12.2466	10.6871	11.205	11.4785	12.0785	11.7989	12.2568	12.2209	12.0385	10.5592	10.4919	11.2217
HORVU1Hr1G068950	13.5694	13.4005	13.4835	13.479	13.6145	13.8251	13.8948	13.771	13.508	13.4922	13.908	13.8157	13.9422	13.7049	13.731	13.5535
HORVU1Hr1G068960	8.07693	8.50829	8.85129	9.17385	8.95548	10.2273	9.96771	10.3014	9.51892	9.56932	8.8944	8.64385	9.4368	9.47668	9.42518	9.57495
HORVU1Hr1G068970	3.44421	5.11794	4.61971	2.76942	6.19373	6.93623	6.20897	7.35931	5.00824	0	4.63666	0	4.26691	5.5177	6.02579	7.31603
HORVU1Hr1G069020	10.733	10.6882	11.9143	11.8124	11.6608	8.31546	8.23413	9.1204	10.1691	9.90224	11.3723	11.2835	11.4408	9.03394	8.77731	8.83554
HORVU1Hr1G069060	13.4008	13.4045	13.8038	13.71	13.6554	13.5491	13.3435	13.4311	13.6916	13.5967	13.9098	14.0353	13.9111	13.7751	13.7274	13.7145
HORVU1Hr1G069080	7.13164	7.03006	7.35238	7.93688	8.08845	7.83995	7.27023	7.23459	7.13857	7.12624	7.49474	7.39898	7.33059	7.59896	7.63273	7.47587
HORVU1Hr1G069100	11.2085	11.8325	11.0573	11.1042	11.3344	11.1098	11.1317	11.2704	10.7057	10.9431	10.5891	10.7267	10.6372	10.4119	10.6916	11.1158
HORVU1Hr1G069140	0	0	6.08096	4.12541	6.90803	0	0	0	0	0	0	0	4.18619	0	0	4.08679
HORVU1Hr1G069170	0	0	6.53577	6.51678	6.39657	3.34113	0	0	0	3.30916	5.4024	5.39928	5.42928	3.41799	5.24742	3.43044
HORVU1Hr1G069180	7.78509	7.98849	7.75037	8.25968	8.19275	11.5445	12.0827	11.7072	10.347	10.4464	8.68237	7.91611	10.1438	10.1449	10.241	10.8893
HORVU1Hr1G069200	5.40634	0	6.06331	5.0661	6.89027	0	0	0	0	0	4.14329	4.14027	5.69976	4.05702	4.94781	5.59646
HORVU1Hr1G069210	15.6492	15.6319	15.8511	15.8082	15.8042	15.4663	15.2256	15.4091	15.8015	15.8227	15.8444	15.9979	15.7911	15.8693	15.8825	15.9278
HORVU1Hr1G069250	14.6661	14.3187	14.5423	14.5629	14.4755	14.2489	13.9807	14.1858	14.5244	14.4922	14.3853	14.5327	14.4876	14.2605	14.266	14.4081
HORVU1Hr1G069300	0	0	5.19743	5.17876	0	0	5.02476	0	0	0	0	5.21151	0	0	0	0
HORVU1Hr1G069310	0	4.34194	5.18552	6.36611	3.70461	12.6707	13.114	12.6629	6.20534	4.4342	3.69404	3.69109	0	11.3008	11.507	10.0864
HORVU1Hr1G069340	10.4752	10.1841	10.3973	10.456	9.75957	10.6126	9.78706	10.2108	10.708	10.7515	10.5907	10.634	10.6647	10.1536	10.4783	10.7317
HORVU1Hr1G069360	15.6475	15.3715	14.7901	14.8829	15.589	15.4951	15.4337	14.9161	15.5304	15.4011	15.2728	15.4994	15.4651	15.2157	15.3885	15.9202
HORVU1Hr1G069370	4.83829	5.2049	4.52087	7.44571	7.30226	6.31587	6.29725	5.47281	7.74075	6.85957	7.29088	6.65539	7.83009	5.9905	5.92424	6.41343
HORVU1Hr1G069380	10.2152	10.0951	10.3159	10.1043	10.3806	9.00664	8.77255	8.73449	10.134	10.8653	9.87006	10.0531	10.2681	9.50588	9.55395	10.1627
HORVU1Hr1G069400	6.10618	6.35557	6.98855	7.48061	7.11623	9.01361	9.27968	9.42201	7.85196	7.8883	8.58353	9.06958	8.50435	8.59144	8.49194	7.02757
HORVU1Hr1G069420	9.73426	9.14817	7.63691	8.20031	5.68704	7.79909	8.45593	4.67076	9.73467	5.46812	7.24183	8.23387	7.00801	6.16096	7.08399	7.16449
HORVU1Hr1G069430	9.69288	8.11902	9.59149	9.68321	9.90713	9.76573	9.44244	9.39068	8.76702	9.14615	9.77243	9.48581	9.35071	9.85066	10.0912	9.24549
HORVU1Hr1G069440	5.73883	4.73022	7.29731	7.6546	7.70269	6.98855	6.96984	7.65712	0	6.78485	7.16387	6.32074	6.03357	6.49331	7.91834	7.2375
HORVU1Hr1G069460	5.76698	6.45698	6.01732	4.4579	5.47191	7.71724	8.75898	8.20549	7.04616	7.2251	4.49311	4.49005	0	6.67211	7.73484	8.67516
HORVU1Hr1G069470	13.1097	12.1752	13.0873	13.0763	13.2342	15.5267	15.8776	15.9278	12.7785	12.8542	13.5537	13.3732	13.2924	14.4163	14.373	14.2326
HORVU1Hr1G069480	0	0	0	0	0	8.43695	8.70279	8.57886	0	0	0	0	0	7.52565	7.45868	7.99663
HORVU1Hr1G069510	13.7773	13.5386	14.0128	14.2227	14.3098	15.3462	15.4999	15.3362	13.8587	13.8875	14.2531	14.1754	14.2634	15.4588	15.3694	15.4304
HORVU1Hr1G069530	11.7371	11.8686	12.1643	11.8429	11.7667	12.1946	12.1127	11.807	11.9147	12.2196	11.6763	12.0548	12.0269	11.857	12.0053	12.2701
HORVU1Hr1G069540	9.96071	10.7465	10.6018	11.3022	10.4505	10.5254	10.6584	10.1984	8.65689	10.7121	10.1174	11.4353	11.1442	10.3475	10.8324	9.91417
HORVU1Hr1G069550	9.19781	9.89709	9.60384	10.0171	8.63474	8.7095	7.91557	9.26574	9.18793	9.94502	8.47172	9.38415	9.23453	9.1156	9.99816	8.6828
HORVU1Hr1G069560	12.918	12.6468	14.8096	14.8753	15.1305	14.7652	15.1022	15.0382	12.2487	11.929	14.6775	14.4239	14.5778	14.7675	14.8146	14.5382
HORVU1Hr1G069570	3.63755	0	0	4.8047	0	7.20713	7.40938	8.34408	6.60418	6.18183	4.84027	0	0	8.22578	6.2343	8.30068
HORVU1Hr1G069620	10.0256	14.294	10.635	10.9303	10.6196	9.97349	11.2315	10.3541	10.3625	11.5185	12.069	12.1037	11.881	11.0885	10.8258	10.667
HORVU1Hr1G069640	0	5.05663	7.89503	7.99091	8.24477	6.16527	6.46452	5.32381	7.30103	5.72207	10.2536	10.3748	8.4408	9.49883	8.7807	9.4357
HORVU1Hr1G069650	14.3791	14.3343	14.434	14.4666	14.3686	15.0436	15.1095	14.9945	14.291	14.3694	14.2632	14.3345	14.3497	14.5818	14.5631	14.6426
HORVU1Hr1G069660	5.81589	6.76662	0	0	0	0	0	8.03353	0	0	0	0	0	0	0	0
HORVU1Hr1G069670	3.94771	5.43305	5.14698	6.68552	5.74688	4.03736	6.52852	7.55613	4.97038	7.37932	4.20383	4.20081	6.7493	6.05361	4.05397	5.65926
HORVU1Hr1G069800	7.1003	9.81541	4.25221	6.17535	6.54107	14.4132	14.5484	14.3891	7.32335	8.37663	8.36641	6.52658	8.31164	6.12137	7.21284	8.36654
HORVU1Hr1G069830	14.2954	13.7733	11.351	12.0381	11.5186	15.2454	15.8812	15.2877	13.8164	14.0785	12.3026	12.1837	12.0501	13.4037	13.6929	13.6487
HORVU1Hr1G069840	11.9024	11.1305	12.454	12.2842	12.2151	12.7506	12.6243	12.8208	11.3489	11.2639	12.1149	12.089	12.2681	12.6336	12.7424	12.5225
HORVU1Hr1G069900	6.6543	7.19799	8.40131	9.29268	9.38525	11.228	11.6791	12.0481	10.6362	9.70179	8.0332	7.79001	9.31123	10.1438	10.1468	9.6774
HORVU1Hr1G069990	14.5413	15.047	14.6061	14.3989	14.6372	14.0574	14.5801	14.1566	15.2503	15.7405	14.801	14.5488	15.2118	13.9286	13.9612	13.852
HORVU1Hr1G070040	12.0631	11.9774	12.4337	12.2906	12.3337	12.5756	12.4941	12.5255	12.0277	12.0251	12.1259	12.1015	11.9711	12.4459	12.5458	12.8595
HORVU1Hr1G070080	13.6324	12.8847	14.5318	14.3315	14.3821	14.7893	15.0971	15.1071	13.3968	13.4979	13.9322	13.7953	13.7677	14.5914	14.963	15.6146
HORVU1Hr1G070100	11.5237	11.4826	11.8716	12.0301	12.0341	11.1645	11.2217	10.629	11.3324	11.4411	11.8349	11.7572	11.7189	11.3141	11.241	11.2018
HORVU1Hr1G070110	15.7191	15.8747	16.1138	16.0358	15.8945	15.1082	14.2812	14.8649	16.4171	16.3575	16.4051	16.4939	16.3751	16.2078	16.1089	15.8161
HORVU1Hr1G070120	14.2006	14.5033	14.4662	14.4709	14.557	14.1556	14.0917	14.1782	14.0279	14.1401	14.558	14.5507	14.5902	14.368	14.3129	14.2863
HORVU1Hr1G070140	6.46398	8.41503	5.41447	5.39573	0	12.0671	12.258	11.9108	4.27471	7.65238	6.73346	6.41176	6.0326	11.2727	11.5062	11.7799
HORVU1Hr1G070190	8.15371	6.99769	8.3463	8.50352	8.24451	10.0701	10.0847	10.5575	9.44566	9.1809	7.84227	8.42194	8.86658	9.62882	9.43399	9.61791
HORVU1Hr1G070200	9.43728	9.88111	10.4982	10.9066	10.9927	11.4383	11.899	11.2982	9.50975	9.30498	10.2323	9.97874	9.67538	11.4408	11.2861	11.1006
HORVU1Hr1G070210	7.10325	10.4832	8.80999	7.91908	6.97296	8.99855	8.97973	8.50458	7.97837	7.74457	6.38241	7.37056	8.56627	8.44746	8.66904	6.88436
HORVU1Hr1G070220	11.2418	11.4054	11.709	12.23	12.1386	15.5093	15.7842	15.9063	10.8041	10.4563	12.0924	11.9197	12.2542	15.1355	15.3587	14.9969
HORVU1Hr1G070230	11.1527	11.4605	11.6877	11.7291	11.6382	11.7542	11.5063	11.7865	11.342	11.3438	11.7971	11.9323	11.9692	11.7393	11.734	11.6037
HORVU1Hr1G070250	3.4302	8.5787	3.66301	5.15131	0	5.01566	5.40109	5.55864	5.97046	6.53545	5.18715	3.67634	5.21392	5.5026	4.46971	6.09045
HORVU1Hr1G070270	12.4984	12.9876	12.9419	12.8935	12.9055	13.0782	12.9427	12.912	12.5544	12.6621	12.9733	13.0268	13.0076	12.9644	12.8199	12.8697

## Sheet: Table S8
	DH lines 1-4							DH lines 1-20
	11 days			19 days		33 days		11 days			19 days		33 days
	Replicate_1	Replicate_2	Replicate_3	Replicate_1	Replicate_3	Replicate_1	Replicate_2	Replicate_1	Replicate_2	Replicate_3	Replicate_2	Replicate_3	Replicate_1	Replicate_2	Replicate_3
HORVU1Hr1G066630	16.3572	16.5393	16.6497	17.0645	17.0886	16.601	16.6115	16.2547	16.637	16.6781	17.1391	17.1924	16.4815	16.6616	16.5511
HORVU1Hr1G066650	6.97111	6.78315	6.66083	7.01905	7.15964	8.41053	7.61417	7.626	6.90705	7.51337	8.04799	7.75124	8.2183	8.27008	8.04793
HORVU1Hr1G066760	10.2497	10.4882	10.3905	11.0837	11.5136	11.4923	11.6595	9.9561	10.5657	10.3316	11.1196	11.3133	10.9565	11.0853	11.1275
HORVU1Hr1G066770	11.3335	11.5202	11.597	12.3571	12.5075	12.625	12.7673	11.5721	11.7685	11.3612	12.4922	12.5753	12.5116	12.4532	12.4337
HORVU1Hr1G066790	4.51377	6.59653	5.17658	6.74549	7.33065	5.84233	0	5.05914	4.63646	5.85669	6.88903	0	0	0	5.81382
HORVU1Hr1G066810	6.92762	6.86783	6.35733	5.80942	7.09831	5.89293	0	3.99051	6.64325	6.57634	5.37844	0	5.09153	0	0
HORVU1Hr1G066820	6.84152	6.65371	6.62363	6.39198	6.2826	0	0	6.50398	8.44651	7.575	7.2659	0	6.65422	0	4.89502
HORVU1Hr1G066830	11.2791	11.3707	11.4953	11.8945	11.7761	11.6848	12.0921	11.0589	11.2866	11.4283	11.7146	11.9077	11.7787	11.8344	11.8972
HORVU1Hr1G066910	9.69999	8.98546	9.98927	9.67086	9.09531	9.42176	10.1233	9.21225	8.56709	9.49768	9.86438	9.90974	9.91062	10.087	9.72676
HORVU1Hr1G066930	7.72895	7.86071	6.51801	0	0	8.35734	0	7.97197	7.85644	6.06731	7.42122	7.51501	8.99534	5.66438	7.74569
HORVU1Hr1G066960	11.0499	8.73746	8.94763	11.207	10.7075	8.51401	7.12184	10.0316	9.66445	12.7108	9.15739	10.8349	7.86632	9.54959	8.65455
HORVU1Hr1G066980	12.9586	13.377	13.3706	13.7483	14.2407	13.7681	13.7875	12.8602	13.2743	13.4653	14.2231	14.2846	13.6979	13.9307	13.8163
HORVU1Hr1G067000	10.9756	10.8618	10.5738	11.5003	11.5086	10.974	10.9281	10.2889	10.8247	10.8674	10.7818	10.4575	10.799	10.8353	10.7529
HORVU1Hr1G067020	10.7903	10.8978	10.8749	10.7307	11.0341	10.9607	11.0882	10.6616	10.7655	10.9821	10.6281	10.7371	10.6567	10.8999	10.67
HORVU1Hr1G067070	8.96541	7.29672	4.33068	7.25478	5.36269	10.6113	10.5847	8.53243	6.6199	4.29126	0	6.69112	9.87453	8.30208	8.0842
HORVU1Hr1G067080	12.2523	9.53827	9.25677	13.5646	11.9659	15.9785	15.3683	13.3815	10.3811	9.68032	13.1991	13.0504	15.3758	14.453	14.7634
HORVU1Hr1G067100	11.9565	12.0366	12.3614	12.1987	12.4948	12.8148	12.7272	11.6	12.1056	12.412	12.2737	12.368	12.1226	12.1818	12.2864
HORVU1Hr1G067110	14.4073	14.9632	15.0237	15.3118	15.4743	14.3987	14.4858	14.6989	14.316	13.9589	15.5656	15.7191	14.5411	14.1829	13.962
HORVU1Hr1G067140	9.46064	8.78131	8.80821	9.76507	9.33841	9.39111	9.03263	8.42149	8.35008	10.2258	9.29241	9.26429	8.70185	8.65254	9.0445
HORVU1Hr1G067160	7.10714	4.7006	0	7.60922	7.27799	0	0	5.52441	6.24387	9.15962	5.96261	10.2827	7.23909	6.76049	7.6649
HORVU1Hr1G067170	7.22966	6.78059	7.33098	8.92082	7.81351	8.00844	7.61161	5.64522	5.78944	9.2828	7.65481	0	7.77453	5.89496	7.97953
HORVU1Hr1G067200	12.6537	12.744	13.0048	13.3034	13.1255	12.9587	12.8969	12.9426	12.9826	12.9063	12.9421	12.8557	13.0756	12.7949	12.8605
HORVU1Hr1G067230	10.4738	10.3828	10.8779	9.78922	10.2027	9.5494	9.34373	10.4089	10.8882	10.6932	10.3767	9.88187	10.2736	10.3431	10.4874
HORVU1Hr1G067240	10.5953	10.6851	10.4912	10.799	10.7915	10.7568	10.8247	10.3582	10.351	10.9486	11.0909	10.9149	10.793	10.6446	10.9478
HORVU1Hr1G067290	11.6176	11.7107	11.8268	12.082	11.5817	11.691	11.7015	11.3852	11.5818	11.5517	11.5943	11.3799	11.7601	11.8818	12.0363
HORVU1Hr1G067300	18.6539	18.4623	18.1051	17.3775	16.8281	17.7117	18.0279	18.7117	18.6204	19.1483	17.5973	16.803	18.457	18.3802	18.7905
HORVU1Hr1G067320	12.6648	12.7834	12.9024	12.2124	12.442	12.553	12.5754	12.5196	12.9199	12.919	12.4404	12.3693	12.486	12.4219	12.3769
HORVU1Hr1G067330	8.03033	8.81244	8.19881	9.32691	9.07398	9.00307	9.39386	9.07564	8.59717	8.25227	8.92106	9.49626	10.2901	9.32961	8.75593
HORVU1Hr1G067370	12.0594	12.5008	12.5763	13.2385	13.0706	13.2459	12.8787	11.9419	12.1919	12.0877	12.9086	13.0397	12.804	12.9125	12.8266
HORVU1Hr1G067460	16.8569	16.8753	16.4923	17.0358	17.084	16.0398	15.8541	16.3419	16.1828	15.6339	17.0353	17.0419	15.8165	15.7686	15.6676
HORVU1Hr1G067470	5.02525	4.58887	4.55977	6.86047	5.19229	5.38301	3.88089	0	0	0	0	0	0	0	0
HORVU1Hr1G067480	12.1359	12.787	13.226	12.0414	11.9814	11.3009	11.3011	11.0031	11.4422	11.738	11.4795	10.1446	11.4997	11.2318	11.6151
HORVU1Hr1G067490	7.376	8.03948	7.47739	8.25626	7.44453	7.8832	7.75817	6.89485	6.35554	7.22332	8.26355	6.37071	7.23674	6.56741	7.49991
HORVU1Hr1G067520	9.79362	9.01568	10.7907	10.0943	10.5439	11.3242	11.3886	4.53297	5.23993	8.45967	7.92179	5.05423	5.24461	3.82893	5.85216
HORVU1Hr1G067530	10.9286	10.935	11.2402	11.248	11.4714	11.2197	11.6265	10.6874	11.4494	11.645	11.5543	11.5842	11.3214	11.4796	11.6482
HORVU1Hr1G067550	9.04722	9.38879	9.56028	10.3807	11.0859	9.45147	9.26502	9.85756	9.92101	10.1342	12.1087	12.576	11.844	12.2292	11.7694
HORVU1Hr1G067590	7.10996	7.03641	7.62382	7.87386	7.8304	8.56417	8.0417	11.4549	11.0829	11.3251	11.6319	11.7262	12.0873	11.8631	12.0074
HORVU1Hr1G067660	9.23218	9.63226	9.63171	10.1493	10.7282	10.147	10.592	12.072	11.1619	11.0655	12.7392	12.8335	12.5814	12.8787	12.6695
HORVU1Hr1G067670	6.03085	4.22051	7.5776	7.10925	7.43693	7.19363	6.40988	9.89807	10.4775	10.3648	9.89718	10.3645	10.2719	10.4545	10.4777
HORVU1Hr1G067680	4.04626	0	5.10082	0	0	5.93273	0	11.5227	11.3327	10.8119	12.9386	12.7498	13.5238	13.4397	13.5069
HORVU1Hr1G067690	5.06005	3.30266	6.71687	6.48506	7.28492	6.7196	7.21742	13.0581	12.6601	12.3875	14.1382	14.5118	14.8947	14.9672	14.9627
HORVU1Hr1G067730	6.73511	0	6.83617	4.27353	4.16872	0	6.63487	13.9492	14.6798	14.1117	16.8668	16.9951	16.0049	16.0461	15.7103
HORVU1Hr1G067750	6.96855	6.11037	7.06974	0	6.14948	7.9157	6.35886	12.7962	12.7	12.41	13.5745	13.9053	14.0557	14.1114	13.954
HORVU1Hr1G067820	6.8073	6.29316	6.69879	7.87182	7.27122	5.32413	6.19834	11.8757	12.1251	12.0486	12.1595	12.2279	12.3253	12.2528	12.5373
HORVU1Hr1G067840	10.0888	10.1216	9.72172	9.6616	9.91894	8.72175	8.44344	9.33384	9.76978	9.56493	10.1944	10.0497	10.7181	11.5663	10.3449
HORVU1Hr1G067850	5.68672	0	4.81268	6.95291	6.43223	7.03723	6.64211	7.23406	6.79951	8.1833	7.09662	8.99056	7.967	6.90596	8.90708
HORVU1Hr1G067870	10.2714	11.3506	11.7048	11.6409	12.5599	11.7618	11.9454	13.4011	14.0868	13.6188	14.2304	14.4767	13.4319	13.7938	13.3678
HORVU1Hr1G067880	7.747	7.76379	7.60864	9.2319	8.67482	9.83544	10.0978	8.60953	8.63097	8.27488	9.42374	9.9208	9.63394	9.52516	9.28778
HORVU1Hr1G067910	14.728	14.9158	15.2854	15.2266	15.8727	14.9512	14.9526	14.3362	14.5217	14.4548	15.4391	15.621	14.8725	14.8696	14.7653
HORVU1Hr1G067960	9.40251	9.37591	9.57761	9.54005	10.1291	10.043	10.6473	5.88253	3.79112	6.53785	6.00514	0	6.0319	4.44319	4.5419
HORVU1Hr1G067970	0	0	0	7.26861	0	0	8.17299	0	0	0	8.72938	6.51424	7.11972	6.23122	0
HORVU1Hr1G067980	15.112	15.3354	15.7704	15.4448	15.7416	14.5505	14.3026	11.0445	10.2887	12.558	12.8039	12.5488	11.4687	11.8003	11.3138
HORVU1Hr1G067990	11.4649	11.7652	11.7752	12.5441	12.5417	13.4344	13.6153	6.80878	5.64996	9.46228	9.17092	8.92467	7.72007	8.48724	7.92504
HORVU1Hr1G068010	11.8868	12.1125	12.3565	11.946	12.0327	10.1556	10.7532	10.5974	11.3099	11.8065	10.2453	8.90654	9.89038	10.2209	10.1664
HORVU1Hr1G068020	13.377	13.1939	13.4631	13.7183	13.5483	11.9598	11.3151	8.47935	8.70823	10.799	9.71876	7.84191	8.0686	8.55297	8.83616
HORVU1Hr1G068030	10.3317	10.3729	10.3188	10.5845	11.0281	10.6237	10.5848	4.75148	6.1858	7.99145	6.85641	5.84801	0	0	4.13891
HORVU1Hr1G068080	7.21035	4.49163	6.41269	5.60639	4.52957	0	4.73316	4.3474	3.55046	7.88383	3.82673	3.9146	0	4.5903	4.68945
HORVU1Hr1G068110	9.02875	5.49036	0	6.62305	0	0	0	5.3426	0	7.39461	0	0	0	0	5.69247
HORVU1Hr1G068120	0	0	0	7.26567	6.50935	0	0	0	0	0	0	0	0	0	0
HORVU1Hr1G068160	9.01149	7.9246	8.23411	8.62528	8.05686	7.83846	7.85481	7.56851	7.33834	10.3839	7.63622	8.7969	8.40884	8.24889	8.39238
HORVU1Hr1G068170	12.7881	12.6754	13.2279	13.1314	13.0924	12.5355	12.7371	7.72136	7.97419	12.0127	9.21795	8.14502	7.8725	9.85499	8.83437
HORVU1Hr1G068200	9.06107	8.66376	8.66509	10.7205	10.369	9.37173	9.37656	0	3.31665	4.73658	5.09152	0	0	0	3.50752
HORVU1Hr1G068220	5.5322	4.13275	0	7.20829	7.90115	8.98677	9.16042	0	0	0	4.41271	6.04463	4.13324	4.23016	0
HORVU1Hr1G068240	0	0	4.23346	0	0	4.48629	0	3.19994	0	4.19418	6.95142	7.045	4.26273	4.92149	5.42539
HORVU1Hr1G068280	0	0	0	0	0	6.28958	0	6.89646	0	6.97523	7.3398	0	7.04707	0	0
HORVU1Hr1G068320	10.7811	11.0577	11.3041	11.9765	12.1046	12.1483	12.1732	10.7537	11.3675	11.4064	11.8016	11.4006	11.5832	11.9601	12.1066
HORVU1Hr1G068380	8.93946	8.21125	8.80726	4.94499	0	0	0	8.06049	8.65314	8.26472	6.06393	6.15689	0	5.87484	5.97644
HORVU1Hr1G068430	9.23091	9.17072	9.67464	9.43395	7.84739	8.69929	9.29949	8.72754	9.65953	9.52797	8.4379	8.8531	8.41623	8.5673	9.08449
HORVU1Hr1G068440	10.1519	10.1542	10.9189	11.2437	11.3721	10.5683	10.3025	10.5662	10.7314	10.2771	11.412	11.8594	9.83084	10.6989	11.0584
HORVU1Hr1G068450	5.98002	5.1311	6.08044	7.56932	0	6.92167	5.37634	6.5386	5.69807	6.61718	6.98103	6.495	5.13161	6.21203	6.31398
HORVU1Hr1G068460	5.53949	6.97393	6.9438	4.84211	3.78853	4.92422	5.50931	7.19947	5.98115	6.97245	4.02707	7.04106	4.69769	3.84746	6.18872
HORVU1Hr1G068490	14.4779	14.5956	14.6217	14.896	15.1614	15.0238	14.9968	14.5333	14.567	14.5614	14.8888	14.9423	14.6775	14.9314	14.87
HORVU1Hr1G068500	15.9417	15.7297	15.6653	15.1709	14.9803	15.5707	15.5539	16.2241	15.7442	15.7946	15.2962	15.1045	15.6635	15.4939	15.4585
HORVU1Hr1G068520	9.03	9.70322	9.47005	10.8815	10.5722	11.1474	10.9757	9.36596	9.33686	9.23146	10.4237	10.6818	10.5814	11.037	10.4694
HORVU1Hr1G068530	8.91434	8.99761	9.80848	9.19659	9.01217	9.28143	9.03525	8.31197	8.89045	8.02466	9.71918	8.92168	9.78282	9.37136	9.6669
HORVU1Hr1G068570	0	4.15883	0	5.26419	4.19632	0	4.39768	0	4.15479	0	0	4.52917	5.11837	6.19859	0
HORVU1Hr1G068580	7.62661	7.86476	8.11351	7.53138	8.0034	7.87773	8.47702	7.08052	7.95961	8.4429	8.05235	6.77593	7.38232	7.746	8.2623
HORVU1Hr1G068590	0	7.21296	0	7.36243	9.24526	7.44691	0	0	7.2087	0	0	8.59652	0	0	0
HORVU1Hr1G068640	13.5573	13.3989	13.9968	13.7495	13.8747	13.8793	13.5332	13.5517	13.6185	13.4809	14.0005	14.2428	13.1539	13.4256	13.6189
HORVU1Hr1G068650	10.9623	10.9395	11.032	10.9409	11.1222	11.1968	11.2391	10.3587	10.9831	10.408	10.8228	10.9804	10.6522	10.9131	10.874
HORVU1Hr1G068660	9.25014	9.93413	9.95737	10.5554	11.0527	10.9478	11.0234	8.84862	9.60008	9.32642	9.73212	10.3124	9.83872	9.97579	9.87099
HORVU1Hr1G068670	0	7.25156	6.23101	6.40956	8.09438	7.80586	7.08949	8.00328	6.25676	7.50009	5.56805	5.66044	6.2615	6.36279	5.48112
HORVU1Hr1G068740	8.36552	7.62634	7.91655	7.65112	8.66226	9.51937	9.81107	11.6314	11.0528	10.6635	11.756	12.0533	11.8098	11.9057	11.4794
HORVU1Hr1G068760	5.98496	6.11532	6.23526	6.09611	6.78461	5.5137	4.25394	10.1143	10.5505	10.246	10.4302	10.2577	10.239	10.3506	10.3316
HORVU1Hr1G068770	0	5.06993	7.32689	5.21611	6.08738	5.87156	0	10.9632	10.9653	10.8379	11.3882	11.7914	11.167	10.963	10.9749
HORVU1Hr1G068790	12.2608	11.8697	12.3455	12.9909	12.8204	12.5939	12.5446	16.8897	16.8831	16.7199	17.504	17.9417	16.9883	17.3319	17.3336
HORVU1Hr1G068820	8.15002	7.96115	8.85409	9.14396	9.03341	9.33051	9.13576	0	4.68629	0	4.02044	4.10912	6.64839	6.55925	4.88934
HORVU1Hr1G068830	10.5641	11.0332	10.8274	12.4311	12.692	10.9316	11.4278	8.00232	10.2518	9.50692	10.2985	8.48501	12.9757	12.9431	13.1298
HORVU1Hr1G068850	12.165	12.0385	12.2247	12.1446	12.5474	12.0665	12.2965	12.1038	11.9039	11.6741	12.2304	12.1879	11.5506	12.0079	11.8899
HORVU1Hr1G068860	12.2195	11.8441	11.8898	12.6666	12.9048	13.4542	13.3772	12.6558	11.8964	11.8849	13.1585	13.19	13.6033	13.4691	13.4444
HORVU1Hr1G068870	12.1586	12.2468	12.4477	12.3548	12.3593	12.3212	12.3242	12.1368	12.8043	12.3883	12.3439	12.407	12.1675	12.5081	12.4621
HORVU1Hr1G068910	12.7389	12.5733	13.1995	12.609	12.9979	13.8043	13.5705	12.4305	11.6356	11.7504	12.425	12.8202	12.5991	12.0353	12.4578
HORVU1Hr1G068950	13.3421	13.8142	13.9674	13.7514	13.8358	13.303	13.6186	13.1712	13.9173	14.174	13.6145	13.4545	13.462	13.7327	13.7679
HORVU1Hr1G068960	12.3312	12.3741	12.7456	12.8767	13.0737	13.223	13.2581	12.3786	12.3097	12.2502	13.0837	13.3713	11.7875	12.0071	12.1558
HORVU1Hr1G068970	4.09061	5.89708	5.55145	5.53987	4.64909	5.40556	5.63917	7.3154	7.25635	6.94999	8.52235	7.47202	6.03289	5.2765	4.80952
HORVU1Hr1G069020	5.96706	0	5.23657	7.15429	7.50845	8.57171	8.91595	0	3.0831	7.09288	5.92586	5.33208	5.74133	5.84206	4.75215
HORVU1Hr1G069060	12.5814	12.7189	12.5938	12.8381	12.9183	13.0472	13.0361	12.1784	12.6755	12.8082	12.8258	12.7623	12.5572	12.8134	12.7764
HORVU1Hr1G069080	6.40366	5.80789	4.894	6.94411	7.09521	6.64845	6.60123	4.94137	4.73337	5.73732	6.27647	6.60146	6.06714	6.89716	6.18879
HORVU1Hr1G069100	12.4385	12.7899	13.4034	13.388	13.9664	13.2831	13.2453	12.3259	12.6196	13.0396	13.8387	14.0775	13.4843	13.5899	13.4454
HORVU1Hr1G069140	10.3115	9.44481	10.171	11.8737	11.7052	11.3949	11.2686	9.78339	8.4426	8.3752	10.9163	10.1137	11.7656	12.1311	11.3659
HORVU1Hr1G069170	4.28478	5.3763	4.9434	5.83893	3.51307	6.5916	5.62257	6.01961	4.96865	4.3422	4.69328	0	3.47738	4.50904	3.66593
HORVU1Hr1G069180	15.9232	15.6022	15.4306	15.7707	15.7724	16.6022	16.2222	15.9355	15.3846	15.0247	15.4212	15.5722	15.4593	15.8112	15.707
HORVU1Hr1G069200	0	0	0	0	0	0	0	3.97593	0	0	0	0	0	5.17607	0
HORVU1Hr1G069210	13.768	13.7155	13.8622	14.3227	14.4167	14.4506	14.4704	13.5567	13.6775	13.8837	14.245	14.3966	14.1856	14.391	14.3939
HORVU1Hr1G069250	14.4633	14.4333	14.7594	14.3928	14.4865	14.2423	14.2661	14.2775	14.5687	14.6475	14.3974	14.4475	13.9572	14.2464	14.1519
HORVU1Hr1G069300	0	0	0	0	5.22721	0	0	5.04167	6.16447	6.09783	0	5.5688	6.1692	0	5.38972
HORVU1Hr1G069310	5.45227	5.89762	6.34611	5.72918	6.19574	6.9682	5.82874	0	0	5.51138	3.9435	0	9.70328	9.56318	10.298
HORVU1Hr1G069340	9.71107	9.99122	9.69108	10.1415	10.0309	10.039	10.0554	9.84007	9.48795	10.0212	9.51445	9.72397	9.72194	9.49224	9.69836
HORVU1Hr1G069360	14.7205	14.6213	14.8848	15.1736	14.842	15.7072	15.6687	14.9306	14.6125	14.5936	14.7403	15.5559	15.1504	15.0885	14.8455
HORVU1Hr1G069380	8.44057	8.79441	8.28	7.84098	8.11615	8.0321	6.83331	7.83881	8.50705	8.5596	8.45311	8.1857	6.00693	6.90633	8.00319
HORVU1Hr1G069400	9.82437	10.5192	9.17722	8.80623	9.90234	9.62678	9.08763	8.96649	9.77279	8.20225	10.0572	10.2519	10.2917	9.49463	9.51882
HORVU1Hr1G069420	6.82294	6.95418	6.92405	6.37347	0	7.18784	4.92084	6.48545	6.22072	9.30585	7.72999	7.341	0	0	5.85216
HORVU1Hr1G069430	10.1631	10.3301	10.2113	10.7744	9.67857	11.0057	10.7285	10.196	9.97823	10.5382	9.93387	10.1349	10.1479	10.7411	10.8304
HORVU1Hr1G069440	7.73842	8.35385	8.2534	7.69947	8.00243	7.52233	7.8004	7.81224	6.55323	8.06056	8.2571	7.81255	6.96919	8.06561	7.9766
HORVU1Hr1G069460	11.1998	10.6685	10.2785	12.1328	12.1482	13.0627	12.872	11.3794	10.5674	9.8224	11.7998	12.0854	12.2934	12.3051	12.1311
HORVU1Hr1G069470	8.48759	8.4944	7.3315	11.9631	12.3883	14.3526	14.454	7.34797	8.27925	9.00627	11.3155	11.3636	14.7423	14.4102	14.6922
HORVU1Hr1G069510	10.1526	9.53607	9.84926	11.0813	10.7533	11.543	11.5027	10.6342	9.71026	10.3901	11.1036	11.2714	11.7484	11.249	11.5186
HORVU1Hr1G069530	11.9415	12.0023	12.151	12.2519	12.0468	11.2133	11.3071	11.5949	12.0077	11.9546	12.4148	12.1239	11.9015	11.523	12.3032
HORVU1Hr1G069540	11.9871	11.8267	11.3325	11.6996	11.1297	10.3259	11.5116	11.1611	10.7489	11.7904	10.5011	11.5383	11.6753	11.0005	11.5186
HORVU1Hr1G069550	7.46873	7.86216	6.83823	7.75006	9.4826	8.31828	7.11821	6.14028	7.27603	8.52494	7.89425	8.83365	7.86267	9.37625	0
HORVU1Hr1G069560	18.7508	18.3845	18.0903	18.1959	17.8885	18.7898	18.7455	18.9015	18.3664	18.4953	18.386	18.2968	18.9911	18.6192	18.628
HORVU1Hr1G069570	6.23417	6.36484	4.78518	5.93645	7.51032	7.00893	0	6.21547	6.9397	0	6.07903	5.76361	4.81497	0	0
HORVU1Hr1G069620	5.48813	4.0903	5.80601	5.19342	5.87484	0	3.39858	3.94833	3.16879	5.95457	7.30741	6.86446	4.64724	4.18754	0
HORVU1Hr1G069640	0	0	0	0	0	0	0	0	0	0	4.64887	0	0	4.46487	0
HORVU1Hr1G069650	13.8089	13.7877	14.0913	14.194	14.5454	14.1875	14.3049	13.7906	13.7385	13.667	14.4373	14.5917	14.2326	14.4428	14.3479
HORVU1Hr1G069660	0	0	7.01642	7.19591	0	0	0	0	0	0	0	0	0	0	0
HORVU1Hr1G069670	7.43206	7.90997	7.53346	9.37849	9.53055	9.14193	8.67391	7.12559	7.10285	6.84467	9.03846	8.88156	7.27638	7.66625	8.47698
HORVU1Hr1G069800	12.6031	12.5188	13.2823	14.4995	14.9946	13.179	13.2053	13.7024	13.906	13.5834	16.643	17.3453	15.6705	15.8689	14.9661
HORVU1Hr1G069830	14.9304	13.6017	13.7842	13.3557	12.3841	11.6321	11.6593	14.3731	13.5306	13.862	11.1099	10.5021	14.0476	13.7975	13.3376
HORVU1Hr1G069840	11.4473	11.5824	11.6495	11.6534	12.1914	12.0993	12.3393	11.0918	11.6676	11.5227	11.7527	12.0453	11.8652	11.8117	12.0695
HORVU1Hr1G069900	10.2138	9.97436	9.8263	11.4287	11.5403	11.4068	11.4109	9.79468	9.97008	9.98492	11.6075	11.5732	11.2441	11.2116	11.7552
HORVU1Hr1G069990	14.1031	14.1519	14.3941	15.1236	14.9957	14.3434	14.2726	13.9189	13.8883	13.3592	14.9513	14.8008	14.3082	13.9967	14.2349
HORVU1Hr1G070040	7.87309	8.05534	8.0738	8.59402	7.56119	7.19213	8.1493	7.37129	7.28438	8.37232	8.01633	7.17647	7.89894	8.2068	8.30976
HORVU1Hr1G070080	8.23806	3.82717	4.74617	8.04759	7.67541	0	0	6.58556	4.7713	8.86243	7.83073	8.36366	7.81616	7.9183	7.84136
HORVU1Hr1G070100	8.60014	8.54001	7.8422	7.734	7.77505	7.23682	7.66581	8.50744	9.33553	9.42452	8.35039	8.12353	9.13784	8.7612	8.37249
HORVU1Hr1G070110	9.84851	7.47646	7.583	9.56553	9.23288	0	0	8.39172	7.90304	11.7823	6.04859	8.29547	3.30124	3.39374	3.48752
HORVU1Hr1G070120	9.64891	9.34312	8.97235	9.31176	9.26427	9.23766	9.04797	9.37011	9.4483	10.0559	9.39038	9.46187	9.36246	8.92695	9.20869
HORVU1Hr1G070140	5.84903	0	4.41029	8.69502	8.5023	8.41817	8.71392	0	6.96345	5.33546	8.47784	7.09328	8.37604	8.38548	7.90553
HORVU1Hr1G070190	15.9675	16.2594	16.1154	16.5317	16.9493	17.0955	16.9406	15.9338	16.0408	15.8045	16.1903	16.4937	16.5134	16.1166	16.3743
HORVU1Hr1G070200	15.0805	14.8135	14.5513	15.1479	14.407	15.092	14.7216	15.5574	14.6662	14.8305	14.885	14.5795	14.9458	15.067	15.0844
HORVU1Hr1G070210	6.80385	6.93507	8.12044	8.81384	8.70334	8.57747	9.17757	7.51679	7.3429	7.27572	8.44503	9.0525	9.34101	8.76661	9.00691
HORVU1Hr1G070220	12.3924	13.6246	14.1708	15.0543	16.0968	15.3151	14.7752	11.9271	12.6409	11.2269	14.93	14.7997	13.5516	14.0389	13.7158
HORVU1Hr1G070230	12.9821	13.2566	13.3789	14.2186	14.3234	14.0579	14.1081	12.8359	13.341	13.5973	14.4313	14.5166	14.0051	14.2009	14.1145
HORVU1Hr1G070250	12.4311	11.2706	12.8472	13.4129	12.5864	11.4923	12.0706	11.33	12.6592	12.6386	13.2305	14.3237	12.7443	12.2293	11.4803
HORVU1Hr1G070270	12.4174	12.2716	12.487	12.6737	13.0441	12.7826	12.8178	12.409	12.3762	12.3575	12.9882	13.1413	12.5953	12.7554	12.8122

## Sheet: TableS9
				Apex									Leaf
				11 DAS			19 DAS			33 DAS			11 DAS			19 DAS			33 DAS
Geneida	Start position	End position	Gene_function	logFC	P-value	FDR	logFC	P-value	FDR	logFC	P-value	FDR	logFC	P-value	FDR	logFC	P-value	FDR	logFC	P-value	FDR	Geneida	GO ID	GO aspect	GO term
HORVU1Hr1G067590	478455736	478459085	SOSS complex subunit B homolog	6.03	2.09298e-26	7.69861e-24	5.56	3.90533e-72	1.34891e-69	4.6	2.32347e-51	3.21013e-49	4.01	1.6983e-13	3.9427e-11	3.83	4.74582e-16	5.97404e-14	3.66	1.05941e-29	9.20416e-28	_	_	_	_
HORVU1Hr1G067660	478654264	478657719	undescribed protein	_	_	_	3.17	1.2611e-09	3.67094e-08	_	_	_	2	4.0505e-09	5.31122e-07	2.32	1.36383e-18	2.23282e-16	2.33	1.67837e-36	1.87891e-34	_	_	_	_
HORVU1Hr1G067670	478684405	478689083	Zinc finger protein 830	4.25	3.30588e-19	7.61239e-17	3.84	5.76372e-63	1.64895e-60	4.73	1.17472e-47	1.45291e-45	3.75	4.19572e-07	3.80883e-05	2.86	5.96311e-07	2.26398e-05	3.55	8.89451e-17	3.83439e-15	_	_	_	_
HORVU1Hr1G067680	478699620	478701412	Basic-leucine zipper (bZIP) transcription factor family protein	9.58	2.67031e-13	4.27295e-11	7.82	4.74642e-42	8.84426e-40	9.04	2.71136e-18	9.6233e-17	7.13	2.51085e-22	1.06142e-19	12.55	2.97171e-57	2.55054e-54	8.52	1.14273e-128	7.19235e-126	HORVU1Hr1G067680.1	GO:0003700	molecular function	DNA-binding transcription factor activity
																						HORVU1Hr1G067680.1	GO:0006355	biological_process	regulation of DNA-templated transcription
																						HORVU1Hr1G067680.1	GO:0043565	molecular_function	sequence-specific DNA binding
HORVU1Hr1G067690	478707507	478710032	Nuclear transport factor 2 (NTF2) family protein	_	_	_	8.63	5.04423e-20	3.80981e-18	9.83	6.3318e-29	3.98524e-27	7.1	1.34251e-32	8.64182e-30	7.38	2.72516e-84	4.28804e-81	7.95	4.305e-217	5.08044e-214	_	_	_	_
HORVU1Hr1G067730	478859428	478862254	Glucan 1,3-beta-glucosidase	8.3	1.20435e-21	3.34421e-19	6.04	1.15367e-35	1.72886e-33	7.87	8.35483e-10	1.25735e-08	8.06	1.88916e-55	2.32638e-52	12.7	7.06131e-175	1.99998e-170	10.28	3.49421e-242	5.49814e-239	HORVU1Hr1G067730.2	GO:0004553	molecular_function	hydrolase activity, hydrolyzing O-glycosyl compounds
																						HORVU1Hr1G067730.2	GO:0005975	biological process	carbohydrate metabolic process
																						HORVU1Hr1G067730.2	GO:0030674	molecular_function	protein-macromolecule adaptor activity
																						HORVU1Hr1G067730.2	GO:0051015	molecular_function	actin filament binding
HORVU1Hr1G067750	478955529	478955976	undescribed protein	7.33	4.29636e-19	9.73486e-17	7.25	4.84832e-43	9.34142e-41	8.01	5.98494e-45	6.86293e-43	5.82	1.41964e-17	4.37049e-15	8.39	4.79136e-33	1.83386e-30	6.67	1.97867e-58	4.8312e-56	_	_	_	_
HORVU1Hr1G067820	479101004	479109297	Transcription elongation factor Spt6	6.04	1.72166e-65	3.48303e-62	6.39	0	0	5.98	2.52434e-212	3.24986e-209	5.41	6.23787e-51	6.54352e-48	4.6	3.86761e-45	2.38136e-42	6.57	1.74731e-129	1.15091e-126	HORVU1Hr1G067820.2	GO:0003676	molecular function	nucleic acid binding
																						HORVU1Hr1G067820.2	GO:0003677	molecular function	DNA binding
																						HORVU1Hr1G067820.2	GO:0006139	biological_process	nucleobase-containing compound metabolic process
																						HORVU1Hr1G067820.2	GO:0006357	biological_process	regulation of transcription by RNA polymerase II
																						HORVU1Hr1G067820.2	GO:0032784	biological_process	regulation of DNA-templated transcription elongation
HORVU1Hr1G067870	479563716	479564368	Cysteine proteinase inhibitor	_	_	_	3.48	9.36667e-13	3.98936e-11	_	_	_	2.51	5.82391e-08	6.31995e-06	2.18	3.8069e-09	2.20497e-07	1.69	9.75562e-11	2.59933e-09	HORVU1Hr1G067870.2	GO:0004869	molecular_function	cysteine-type endopeptidase inhibitor activity
HORVU1Hr1G067960	479725158	479728508	cytochrome c biogenesis protein family	-5.68	3.78598e-18	8.06244e-16	-4.15	2.38863e-36	3.73775e-34	-4.68	5.35416e-33	4.05471e-31	-3.67	1.72706e-07	1.71033e-05	-4.81	7.09023e-10	4.5229e-08	-5.15	5.39771e-26	3.94019e-24	_	_	_	_
HORVU1Hr1G067980	479734808	479735555	Cysteine proteinase inhibitor	-4.26	1.04007e-10	1.31508e-08	-3.47	2.26898e-20	1.76067e-18	-6.26	2.1683e-66	4.14951e-64	-3.82	1.48393e-14	3.65472e-12	-2.92	2.34317e-27	6.77201e-25	-2.89	6.37061e-35	6.83465e-33	HORVU1Hr1G067980.1	GO:0004869	molecular_function	cysteine-type endopeptidase inhibitor activity
HORVU1Hr1G067990	479735762	479740474	Nuclear transcription factor Y subunit C-3	-4.17	2.00192e-15	3.58863e-13	-4.21	1.97502e-49	4.23776e-47	-3.87	1.009e-35	8.53071e-34	_	_	_	-3.49	4.49207e-17	6.23672e-15	-5.44	2.63939e-80	8.39948e-78	HORVU1Hr1G067990.1	GO:0046982	molecular_function	protein heterodimerization activity
HORVU1Hr1G068020	479977820	479982091	Aldehyde dehydrogenase family 2 member C4	_	_	_	_	_	_	_	_	_	-3.61	8.24445e-12	1.6104e-09	-4.57	2.21544e-22	4.648e-20	-3.16	1.33687e-23	8.8883e-22	HORVU1Hr1G068020.1	GO:0008152	biological process	metabolic process
																						HORVU1Hr1G068020.1	GO:0016491	molecular_function	oxidoreductase activity
																						HORVU1Hr1G068020.1	GO:0016620	molecular_function	oxidoreductase activity, acting on the aldehyde or oxo group of donors, NAD or NADP as acceptor
																						HORVU1Hr1G068020.1	GO:0055114	molecular_function	oxidoreductase activity, acting on the aldehyde or oxo group of donors, NAD or NADP as acceptor
HORVU1Hr1G068030	479986105	479991327	Cytochrome P450 superfamily protein	-6.06	9.59223e-26	3.39601e-23	-4.68	5.29724e-58	1.36394e-55	-6.83	5.61663e-93	1.69234e-90	_	_	_	-4.38	1.05632e-14	1.19672e-12	-7.98	1.67845e-41	2.25302e-39	HORVU1Hr1G068030.1	GO:0005506	molecular_function	iron ion binding
																						HORVU1Hr1G068030.1	GO:0016705	molecular_function	oxidoreductase activity, acting on paired donors, with incorporation or reduction of molecular oxygen
																						HORVU1Hr1G068030.1	GO:0020037	molecular_function	heme binding
																						HORVU1Hr1G068030.1	GO:0055114	biological_process	obsolete oxidation-reduction process
HORVU1Hr1G068160	480435583	480437931	Cyclin family protein	-4.63	1.57759e-37	8.9364e-35	-4.38	2.49624e-67	7.85568e-65	-3.88	1.04824e-70	2.21563e-68	_	_	_	_	_	_	_	_	_	HORVU1Hr1G068160.2	GO:0005634	cellular_component	nucleus
HORVU1Hr1G068170	480447181	480450610	tubulin beta chain 2	-5.49	3.08408e-64	5.82336e-61	-4.54	1.03412e-44	2.07726e-42	-5.62	8.70442e-197	9.86141e-194	_	_	_	-4.33	1.40399e-26	3.82356e-24	-3.57	3.31612e-18	1.59461e-16	HORVU1Hr1G068170.1	GO:0003924	molecular_function	GTPase activity
																						HORVU1Hr1G068170.1	GO:0005200	molecular_function	structural constituent of cytoskeleton
																						HORVU1Hr1G068170.1	GO:0005525	molecular_function	GTP binding
																						HORVU1Hr1G068170.1	GO:0005874	cellular_component	microtubule
																						HORVU1Hr1G068170.1	GO:0007017	biological_process	microtubule-based process
HORVU1Hr1G068200	480723628	480727020	disease resistance family protein / LRR family protein	_	_	_	-3.39	4.42258e-07	8.19232e-06	-5.2	9.32491e-14	2.31878e-12	-5.23	1.59715e-10	2.4855e-08	-6.42	1.07145e-22	2.31655e-20	-7.43	2.62547e-31	2.40962e-29	HORVU1Hr1G068200.2	GO:0043531	molecular_function	ADP binding
HORVU1Hr1G068740	481959004	481961046	Histone superfamily protein	3.24	8.93226e-10	9.76789e-08	4.01	1.22863e-36	1.93325e-34	4.04	9.52566e-55	1.41254e-52	3.16	1.42026e-07	1.43153e-05	3.66	1.32055e-11	1.08098e-09	2.07	7.44694e-10	1.77691e-08	HORVU1Hr1G068740.2	GO:0000786	cellular_component	nucleosome
																						HORVU1Hr1G068740.2	GO:0003677	molecular function	DNA binding
																						HORVU1Hr1G068740.2	GO:0046982	molecular_function	protein heterodimerization activity
HORVU1Hr1G068760	482059906	482063923	ABSCISIC ACID-INSENSITIVE 5-like protein 2	4.82	8.3208e-22	2.33337e-19	5.15	1.62497e-72	5.68199e-70	4.8	6.00841e-73	1.30905e-70	4.21	2.7988e-16	7.92705e-14	3.87	9.72378e-16	1.19224e-13	5.31	7.11724e-39	8.8413e-37	HORVU1Hr1G068760.2	GO:0003700	molecular function	DNA-binding transcription factor activity
																						HORVU1Hr1G068760.2	GO:0006355	biological_process	regulation of DNA-templated transcription
																						HORVU1Hr1G068760.2	GO:0043565	molecular_function	sequence-specific DNA binding
HORVU1Hr1G068770	482065251	482068334	Histone superfamily protein	6.82	1.37302e-38	8.6418e-36	6.7	1.47719e-132	9.72985e-130	6.73	3.21056e-92	9.57185e-90	4.89	2.68451e-09	3.60348e-07	5.84	1.51854e-17	2.20562e-15	6.08	5.12292e-23	3.27531e-21	HORVU1Hr1G068770.1	GO:0000786	cellular_component	nucleosome
																						HORVU1Hr1G068770.1	GO:0003677	molecular function	DNA binding
																						HORVU1Hr1G068770.1	GO:0046982	molecular_function	protein heterodimerization activity
HORVU1Hr1G068790	482236958	482241456	ADP-ribosylation factor 1	4.89	6.15669e-56	9.17768e-53	4.76	0	0	4.54	8.02819e-197	9.47427e-194	4.66	7.06712e-61	1.17742e-57	4.83	2.76032e-62	2.79216e-59	4.66	3.04451e-135	2.05309e-132	HORVU1Hr1G068790.1	GO:0005525	molecular_function	GTP binding
																						HORVU1Hr1G068790.1	GO:0005622	cellular component	intracellular
																						HORVU1Hr1G068790.1	GO:0007264	biological_process	small GTPase-mediated signal transduction
																						HORVU1Hr1G068790.1	GO:0015031	biological_process	protein transport
HORVU1Hr1G068820	482393354	482398829	GPN-loop GTPase 1	-3.94	6.38766e-07	4.63891e-05	-4.14	1.46844e-12	6.11626e-11	_	_	_	_	_	_	-4.96	1.43315e-07	6.2448e-06	-2.98	1.80641e-07	3.10644e-06	HORVU1Hr1G068820.2	_	_	_

[truncated: 4 more sheets: Table S10, TableS11, Table S12, Table S13]
